# Supplementary material for: Pathogen exposure influences immune parameters around weaning in pigs reared in commercial farms
Source: BMC Immunol. 2022 Dec 10;23:61. doi: 10.1186/s12865-022-00534-z (PMC9737769; doi:10.1186/s12865-022-00534-z)
Supplement: Supplementary file 6 — Additional file 6. Individual raw data. [file 12865_2022_534_MOESM6_ESM.xlsx]

## Sheet: Hervé Suppl Table 2
Farm ID	scorebsecl	t0poids	t1poids	t1temprect	t1diar	gmqt0t1	t1creatinine	t1uree	t1glucose	IFN_t0	IFN_t1	t0igm	t1igm	t0wbc	t1wbc	t0neutro	t1neutro	t0lympho	t1lympho	t0mono	t1mono	t0eo	t1eo	t0baso	t1baso	t0lymphothsp	t1lymphothsp	t0lymphothdp	t1lymphothdp	t0lymphotgade	t1lymphotgade	t0lymphocd8hi	t1lymphocd8hi	t0lymphocd8med	t1lymphocd8med	t0lymphob	t1lymphob	t1phagomono	t1phagopoly	t1il8	t1il10	t1tnfa	t1agl
1	HS-	8.25	8.884	38.9	non	70	12.59	203.414	716.322	154.848	73.2544	0.57	1.6	11.77	24.94	4.25	6.1	7.11	17.67	0.31	1	0.09	0.16	0.01	0.01	1.32	2.62	0.19	0.62	2.75	5.22	0.51	2.07	0.26	1.64	0.92	2.07	13	78.2	135	142	205	117.906
1	HS-	6.79	7.88	39.2	non	121	9.27	143.455	719.707	135.77	120.679	0.96	2.16	14.38	23.99	7.07	7.74	6.62	14.75	0.43	1.26	0.23	0.23	0.03	0.01	1.27	1.84	0.32	0.64	2.15	3.72	0.57	1.66	0.73	1.59	1.43	3.04	19.8	78.5	210	82	68	226.882
1	HS-	11.23	11.39	39.3	non	17	11.4	151.631	1020.86	94.6681	59.9004	0.42	1.03	15.71	15.72	4.86	3.46	9.64	11.5	1.18	0.59	0.01	0.15	0.02	0.02	0.74	1.45	1.33	0.91	0.82	2.18	1.99	1.65	3.07	1.91	1.81	2.16	17.2	81.8	62	61	67	131.11
1	HS-	9.23	10.702	39.1	non	163	12.84	180.149	918.841	13.8255		0.5	1.31	14.25	32.08	6.57	13.65	7.4	15.88	0.26	2.14	0.02	0.4	0	0.01	2.05	2.51	0.3	0.87	1.79	4.18	0.65	2.43	0.44	2.28	0.81	1.72	11.5	81.5	195	168	59	256.456
1	HS-	11.48	12.602	39.2	non	124	13.04	153.164	1309.83	183.647	477.032	0.74	2.19	19.56	21.43	10.24	4.05	8.71	16.47	0.57	0.79	0.02	0.11	0.02	0.01	1.84	2.92	0.31	0.69	2.25	4.46	0.86	2.23	0.4	1.79	1.41	2.98	11.4	79.1	585	163	150	185.365
1	HS-	10.7	11.84	39.2	non	126	11.34	97.137	1107.49	204.236	126.015	0.73	1.44	14.18	23.97	6.13	8.35	7.53	14.05	0.5	1.3	0.01	0.25	0.01	0.02	1.46	2.26	0.38	1.12	1.32	2.66	0.83	2.73	0.59	2.14	1.11	2.32	16.5	72.1	205	94	150	99.171
1	HS-	8.76	9.586	39.3	non	91	11.25	123.923	1284.44	143.008	133.431	0.65	2.56	11.88	27.9	5.96	9.8	5.13	16.29	0.71	1.61	0.02	0.18	0.06	0.02	0.92	1.92	0.36	0.94	0.79	2.12	0.59	2.68	0.4	2.63	0.98	3.3	18.2	79.6	261	204	190	180.043
1	HS-	8.21	9.37	38.9	non	128	11.98	59.136	1027.81	446.111	53.7049	0.99	1.6	16.06	25.88	11.67	7.68	4.11	16.83	0.25	1.07	0.01	0.28	0.02	0.02	0.66	2.23	0.22	1.01	0.97	2.95	0.37	2.27	0.16	5.61	0.4	1.67	9.6	63.2	144	69	87	88.709
1	HS-	7.89	8.36	39.6	non	52	11.87	92.033	848.781	29.9701	11.1634	1.08	2.24	8.97	26.96	3.33	6.73	5.14	18.73	0.44	1.36	0.02	0.13	0.04	0.01	1.05	1.82	0.39	1.24	1.47	2.55	0.58	3.66	0.34	3.31	0.9	4.46	17	69.2	192	153	67	10.093
1	HS-	8.24	9.404	39.6	non	129	10.39	62.685	886.128	98.4343	5.8746	0.88	1.98	11.06	25.69	3.07	9.79	6.89	14.55	1.04	1.14	0.03	0.18	0.03	0.03	1.21	2	0.7	0.93	1.57	3.15	1.65	2.04	0.77	1.44	0.83	2.64	17.7	73	321	187	45	216.478
1	HS-	7.28	7.966	38.9	non	76	11.88	120.8	1120.49	3.36801	86.5215	0.61	1.62	12.22	24.56	4.87	9.02	6.61	14.51	0.63	0.82	0.07	0.17	0.04	0.04	1.37	2.38	0.45	0.87	1.43	3.45	1.01	2.02	0.64	1.78	1.1	2.63	18.2	72.5	62	182	37	118.074
1	HS-	8.14	9.81	38.7	non	185	10.26	43.774	875.748	22.6807	32.8353	0.77	1.1	12.82	21	6.63	8.96	5.7	10.77	0.46	1	0.03	0.26	0	0.01	0.9	1.87	0.16	0.6	1.11	2.75	0.41	1.44	0.91	1.09	0.87	2.12	16.1	74.8	62	69	54	198.73
1	HS-	8.05	8.46	39.3	non	46	9.93	182.037	990.425	53.3946	57.6565	1.04	1.8	16.42	19.18	5.56	6.71	9.81	11.28	0.99	0.91	0.05	0.26	0.01	0.02	0.87	1.29	0.65	0.51	1.52	2.95	1.58	1.03	3.02	1.25	1.4	2.66	27.5	59.9	161	120	49	61.879
1	HS-	6.85	7.98	39.9	non	126	9.99	69.078	795.662	102.311	125.631	1.02	1.17	16.43	21.64	4.5	7.87	10.82	12.87	1.08	0.71	0.01	0.17	0.02	0.02	1.91	2.59	1	0.86	1.43	3.11	2.49	1.91	0.99	0.91	2.31	2.99	20.5	71.1	130	75	89	173.406
1	HS-	6.1	7.19	38.8	non	121	10.75	74.415	821.59	35.4096	16.3742	2.18	2.32	13.31	19.41	3.62	5.62	8.85	12.74	0.81	0.98	0.02	0.07	0.01	0	1.13	1.56	0.87	0.92	0.96	2.59	2.09	1.13	1.06	0.96	2.12	3.47	26.5	60.7	741	129	80	220.084
1	HS-	7.31	8.58	39.2	non	141	10.96	76.761	1195.04	11.3748	33.8891	0.59	1.09	11.88	21.96	4.47	5.65	6.81	14.73	0.57	1.41	0.02	0.15	0.01	0.02	1.12	1.86	0.29	1.4	1.49	3.23	0.36	2.29	1.04	3.3	1.27	1.57	8.9	82.1	457	98	38	19.004
2	HS-	5.19	6.81	39.6	non	179	10.41	162.263	1022.02	27.9373	21.8956	0.32	0.8	17.93	20.72	8.99	7.95	8.15	11.78	0.73	0.87	0.03	0.11	0.03	0.01	1.79	1.46	0.34	1.81	0.8	1.4	1.28	1.72	0.93	1.66	1	1.45	11.7	74.7	62	168	15	210.642
2	HS-	4.75	5.97	39.2	non	135	9.63	128.046	1028.8	15.3333	25.2324	0.73	1.21	17.11	15.17	9.08	6.81	7.44	7.56	0.55	0.62	0.02	0.17	0.02	0.01	1.85	1.68	0.3	0.41	0.76	1.15	0.78	1.02	0.86	0.68	1.43	1.29	22.1	77.2	62	144	15	202.327
2	HS-	9.73	11.05	38.4	non	146	13.05	307.324	880.131	13.5125	16.563	0.82	1.16	21.2	19.1	7.53	3.54	12.86	14.19	0.78	1.11	0.01	0.26	0.02	0	2.51	2.41	0.84	0.77	2.06	3.24	2.15	1.54	1.84	1.2	1.89	3.5	25.2	73.4	480	70	52
2	HS-	8.9	9.6	39.2	non	77	12.95	403.97	1021.12	100.918	48.5533	0.52	1.4	18.57	14.68	5.54	2.55	11.65	10.83	1.35	1.16	0.01	0.13	0.02	0.01	1.51	1.75	1.79	0.86	0.97	1.62	2.1	0.88	3.07	2.13	1.77	2.47	28.7	75.3	114	29	15
2	HS-	5.17	4.982	39.5	non	-22	11.99	353.991	985.38	8.30374	11.5808	0.89	1.75		11.15		3.19		7.09		0.79		0.07		0.01		1.55		0.31		1.54		0.73		0.79		0.97	14.9	69.9	122	59	25
2	HS-	5.44	6.04	39.4	non	66	11.74	203.881	1051.82	2.2421	4.44884	0.43	0.85	9.66	13.35	4.91	6.09	4.17	6.77	0.56	0.43	0.01	0.06	0.01	0	1.28	1.41	0.2	0.29	0.66	1.72	0.54	0.61	0.32	0.82	0.59	1.14	23.8	69	62	189	15	223.658
2	HS-	8.76	10.19	38.8	non	158	13.72	56.757	1347.7	30.351	10.0991	1.08	1.39	10.26	12.09	5.05	4.59	4.63	6.78	0.56	0.59	0.01	0.11	0.01	0.02	0.86	0.89	0.22	0.34	0.34	1.1	1.01	0.95	1.05	1.16	0.68	1.08	15.4	75.2	118	196	15	253.077
2	HS-	6.67	8.21	39.1	non	171	10.28	136.363	1149.64	62.0103	17.7082	0.62	1.56	14.38	12.78	7.71	4.65	6.22	7.35	0.41	0.68	0.02	0.1	0.02	0	0.87	0.9	0.26	0.41	0.74	1.41	0.89	1.24	0.75	1.01	0.94	1.18	18.4	75.2	110	132	15	249.416
2	HS-	6.53	7.038	39.2	non	56	11.11	130.842	1026.18	17.8727	23.5368	2.24	2.75	12.08	13.25	4.4	3.82	6.68	7.76	0.98	1.58	0.01	0.09	0.01	0	1.47	1.4	0.49	0.57	0.76	1.41	1.08	0.94	1.03	0.71	0.83	1.18	22.1	78.5	173	262	55	298.956
2	HS-	6.53	7.97	38.8	non	160	11.71	154.168	1386.66	57.3498	24.0988	1.31	1.32	19.98	19.27	7.84	6.95	10.89	10.84	1.23	1.4	0.01	0.06	0.01	0.02	1.55	1.28	0.69	0.66	0.96	1.93	1.95	1.26	2.86	1.43	1.65	1.89	19.6	86.5	62	305	52	146.477
2	HS-	7.2	8.322	39.6	non	124	12.32	298.684	1044.45	18.5861	1.8211	1.05	1.74	14.03	21.43	3.86	8.6	9.44	11.16	0.69	1.54	0.02	0.12	0.02	0.01	1.56	2.19	0.81	0.68	1.48	2.46	1.29	0.92	2.32	0.82	1.05	1.95	25.2	90.2	155	222	15	480.602
2	HS-	6.85	7.84	39.1	non	109	10.94	236.74	1050.74	22.1858	7.17134	1.31	1.68	12.96	27.24	5.12	13.27	7.15	12.86	0.67	0.93	0.01	0.16	0.01	0.02	1.17	1.68	0.31	0.51	1.92	4.57	0.83	1.16	0.62	0.79	1.25	2.17	18.1	79.4	319	236	45	214.896
2	HS-	7.43	8.426	39.7	non	110	11.86	119.339	1148.76	12.7089	21.2268	0.47	1.8	14.67	20.14	4.23	6.62	9.79	12.19	0.61	1.13	0.02	0.17	0.02	0.03	1.77	1.74	1.08	1.02	1.08	2.43	2.17	1.72	2.32	1.75	1.1	2.4	21.7	78.9	77	102	15	382.141
2	HS-	7.07	7.988	38.9	non	101	12.02	104.168	1099.26	18.4478	10.922	0.74	1.84	14.77	26.12	5.58	7.91	8.57	16.95	0.6	1.17	0.01	0.08	0.01	0.01	1.41	2.27	0.79	1.58	1.02	2.99	2.65	3.62	1.26	2.85	0.88	2.4	18	87.2	62	158	20	202.445
2	HS-	7.16	8.706	38.9	non	171	12.78	166.426	1079.18	3.26581	4.58182	0.71	1.54	7.67	15.25	3.53	4.64	3.81	9.67	0.29	0.8	0.01	0.09	0.03	0.05	0.96	1.1	0.25	0.74	0.55	1.61	0.4	1.09	0.22	2.35	0.87	1.97	25.7	78.5	90	174	23	136.69
2	HS-	6.84	8.25	39.3	non	156	11.58	115.62	1118.11	3.09433	1.75604	1.09	1.85	8.19	20.52	2.58	10.08	5.17	9.25	0.42	0.95	0.01	0.21	0.01	0.03	0.97	1.02	0.27	0.6	1.23	2.49	0.76	0.81	0.69	1.62	0.76	2.13	27.5	69.9	235	195	26	158.362
2	HS-	5.09	6.472	39.3	non	153	10.7	243.855	868.15	13.4377	52.536	0.37	1.05	7.01	8.4	3.17	3.39	3.64	4.54	0.18	0.41	0.01	0.05	0.01	0.01	0.85	0.63	0.17	0.22	0.92	1.24	0.37	1.37	0.19	0.42	0.44	0.43	14.5	74.5	62	131	25	388.692
2	HS-	5.47	6.976	39.7	non	167	11.43	200.43	989.628	42.4144	16.5157	0.6	1.69	9.23	17.42	4.63	8.04	4.42	8.15	0.17	1.12	0.01	0.1	0	0.01	0.73	0.61	0.15	0.46	1.14	2.43	0.46	1.64	0.34	0.9	0.32	1.06	17.3	87.2	62	310	33	183.205
3	HS-	7.83	9.92	40.1	non	232	9.13	48.265	1067.17	59.7079	34.4997	0.7	1.77	9.45	21.14	4.31	7.78	4.68	11.29	0.41	1.8	0.02	0.27	0.03	0	0.97	1.17	0.32	1.32	0.66	1.05	0.74	1.09	0.2	1.48	1.05	2.29	34.3	64.9	62	188	169	95.98
3	HS-	10.07	11.63	40.3	non	173	13.23	64.768	975.039	112.549	9.55055	0.81	1.3	8.44	19.42	1.66	8.28	6.24	9.38	0.52	1.59	0.02	0.15	0	0.02	1.47	1.42	0.66	0.36	1.02	1.63	2.02	1.58	0.48	1.26	0.38	0.93	23.2	62.4	280	222	1143	137.117
3	HS-	5.7	7.078	40.4	non	153	10.35	69.509	1119.34	40.5069	6.08691	0.75	1.25	6.72	17.24	2.16	7.26	3.96	8.65	0.58	1.19	0.02	0.11	0	0.03	1.19	1.19	0.39	1.16	0.65	0.91	0.56	1.31	0.7	2.09	0.41	0.7	16.2	61	115	157	79	66.167
3	HS-	6.6	8.442	40.5	non	204	10.84	61.311	738.891	11.1505	16.5496	0.65	1.38	8.34	23.29	4.3	15.05	3.63	7.07	0.41	1.07	0	0.09	0	0.01	1.35	1.54	0.26	0.6	0.36	0.85	0.53	1.15	0.28	0.92	0.45	0.72	19.9	85.6	83	157	747	208.382
3	HS-	6.54	8.883	40.6	non	260	9.98	54.496	1086.19		1.25079	1.23	1.14	13.22	21.78	5.84	8.39	6.35	11.33	0.97	1.77	0.04	0.27	0.02	0.02	1.36	0.98	0.55	0.89	0.36	0.97	1.87	3.01	1.05	1.98	0.78	2.02	25.1	63.5	62	222	154	89.315
3	HS-	6.04	7.246	39.4	non	134	12.23	64	1173.58	4.58914	17.6931	1.32	1.15	14.14	16.48	8.3	6.52	5.31	8.83	0.51	0.96	0.01	0.17	0.01	0	1.23	1.43	0.27	0.65	0.95	2.45	0.62	1.14	0.31	1.13	0.68	1.13	19.9	80.1	103	151	174	150.692
3	HS-	8.61	11.23	39.7	non	291	10.89	79.377	961.584	14.0779	4.32967	1.39	1.04	10.11	14.91	2.28	6.02	6.72	7.33	1.02	1.28	0.08	0.27	0.01	0.01	1.25	1.13	0.45	0.49	0.43	0.9	2.01	1.23	1.1	1.01	1.29	1.27	33.2	52	102	205	142	57.334
3	HS-	10.78	13.302	39.8	non	280	11.36	41.651	1068.38	7.27927	10.0055	0.58	1.02	11	16.61	3.82	7.23	6.41	8.15	0.76	1.1	0.01	0.13	0	0	1.93	1.77	0.44	0.43	0.88	1.53	1.02	0.98	0.61	0.56	0.47	0.9	29.2	60.7	183	204	108	82.022
3	HS-	5.58	7.582	40.5	non	222	8.55	48.34	950.524	5.0765	6.93333	0.89	1.43	18.65	24.88	5.04	8.8	12.11	13.67	1.45	2.29	0.04	0.1	0.01	0.02	1.98	1.77	1.77	1.92	1.12	1.79	3	2.94	3.55	3.41	0.56	0.67	15.6	72.8	1201	381	1275	37.215
3	HS-	3.74	5.172	40.1	non	159	7.94	90.535	1012.81	5.64915	32.1372	1.05	1.2	7.42	10.7	3.7	5.03	3.21	4.88	0.43	0.7	0.08	0.08	0	0.01	0.86	1	0.16	0.32	0.45	0.48	0.27	0.92	0.28	1.18	0.49	0.78	24.4	64.8	62	120	40	115.655
3	HS-	7.56	9.36	40.5	non	200	11.5	116.329	1026.57	9.98326	28.2262	0.81	0.65	10.23	16.88	4.59	6.63	4.92	8.32	0.7	1.57	0.01	0.35	0.01	0.01	0.94	1.13	0.39	0.61	0.9	2.2	0.23	0.35	0.76	0.8	0.68	2.06	32.7	67.9	62	188	112	88.869
3	HS-	6.22	8.34	39.6	oui	236	9.23	111.013	1440.07		27.5213	0.64	0.66	16.8	15.88	9.58	5.43	6.49	8.91	0.7	1.21	0.02	0.31	0.01	0.02	1.33	1.24	0.23	0.47	0.8	1.31	0.47	0.5	1.08	1.03	1.67	2.85	37.2	73.7	115	212	96	74.763
3	HS-	7.35	8.014	39.9	non	73	13.55	141.211	973.29	6.75407	27.6629	0.45	0.98	6.09	12.74	2.85	7.08	3	4.91	0.23	0.66	0.01	0.08	0	0.01	0.83	0.84	0.19	0.31	0.5	1.57	0.65	0.7	0.15	0.38	0.37	0.73	29.8	71.7	62	125	158	175.171
3	HS-	8.33	9.784	39.7	non	161	10.61	61.03	987.878	32.446	5.1865	0.38	1.05	12.23	21.9	7.81	12.34	4.18	8.55	0.19	0.71	0.03	0.29	0.02	0.01	0.76	1.25	0.18	0.43	0.86	2.69	0.39	1.06	0.26	0.75	0.48	1.41	29.6	69.2	62	150	39	109.631
3	HS-	8.94	10.208	39.5	non	141	11.53	98.292	969.162	71.0601	70.6472	0.59	0.94	6.55	11.81	2.35	4.68	3.93	6.6	0.26	0.44	0	0.09	0.01	0	1.28	1.5	0.21	0.26	0.69	1.98	0.62	0.79	0.39	0.36	0.32	0.99	33.2	68	134	206	407	144.411
3	HS-	7.82	9.22	40.3	non	155	11.56	66.663	1071.31	58.6059	163.181	0.59	0.83	6.82	14.45	2.75	5.32	3.86	7.99	0.19	0.94	0.02	0.19	0	0.01	1.18	1.58	0.15	0.4	0.65	1.87	0.5	1.42	0.28	0.89	0.5	1.11	34.6	77.4	302	125	400	196.453
3	HS-	8.17	9.564	40.8	non	154	11.2	92.103	894.944	93.44	86.8721	0.73	1.15	11.69	20.8	6.21	9.85	4.89	10.25	0.57	0.59	0.01	0.1	0.01	0.01	1.12	1.59	0.34	0.66	1.12	2.65	0.72	1.45	0.51	1.48	0.56	1.56	22.1	88.6	62	137	387	99.795
3	HS-	8.1	9.726	40.8	non	180	10.85	82.453	737.85	60.2289	78.0968	0.9	1.56	10.64	24.34	5.63	14.9	4.66	7.96	0.32	1.29	0.03	0.16	0	0.03	1.24	1.27	0.32	0.38	0.73	1.51	0.62	0.99	0.18	0.9	0.54	1.11	34.4	85.2	200	311	626	148.113
4	HS-	6.59	8.406	40.2	non	202	11.59	43.668	1136.32			0.67	0.83	13.34	17.08	5.81	6.8	7.01	9.11	0.5	1.1	0.01	0.06	0.01	0.01	1.83	1.95	0.24	0.44	1.39	1.64	0.86	1.69	0.84	1.09	0.7	0.87	32.4	44.1	62	166	141	71.673
4	HS-	6.92	8.732	41.2	non	201	11	44.815	1131.66			0.63	1.25	13.65	17.62	4.16	7.15	8.71	9.34	0.76	1.03	0.01	0.09	0.01	0.01	0.92	1.33	0.38	0.47	0.62	1.02	1.32	1.21	2.98	0.93	1.43	2.35	36	48	219	310	201	67.971
4	HS-	7.07	8.658	40.3	non	176	13.59	57.897	1157.92			0.59	1.42	12.72	16.84	3.75	4.95	8.29	11.03	0.66	0.79	0.02	0.07	0	0	1.09	1.92	0.45	0.45	1.25	1.83	1.64	1.62	1.77	1.21	1.6	2.52	25.4	51.2	62	195	144	191.541
4	HS-	6.6	8.294	39.8	non	188	11.39	57.056	1077.33			0.67	1.29	12.36	19.38	4.33	5.66	7.16	12.37	0.8	1.27	0.02	0.07	0.05	0.01	1.06	1.84	0.29	0.44	1.47	2.21	1.42	2.68	0.93	0.97	1.07	2.42	28.9	61.6	180	257	220	57.446
4	HS-	8.84	10.92	40.2	non	231	11.33	40.323	1184.62			1.14	1.9	15.48	25.55	4.89	10.87	9.58	13.45	0.93	0.97	0.07	0.24	0.01	0.02	1.69	2.52	0.61	0.53	2.58	4	1.76	2.29	0.79	0.49	0.68	1.33	15.8	45.1	96	112	211	73.068
4	HS-	8.64	10.278	40.3	non	182	12.3	138.375	930.341			1.02	2.37	9.23	18.59	3.81	4.35	5.09	13.13	0.32	0.98	0	0.13	0.01	0	1.46	2.9	0.24	0.89	1.65	2.08	0.41	1.86	0.22	1.53	0.55	1.66	17.5	51.4	289	117	190	90.333
4	HS-	8.03	9.478	40.3	non	160	11.56	55.258	954.369			1.16	1.4	15.1	21.06	3.56	7.26	10.73	12.65	0.71	0.95	0.09	0.19	0.01	0.01	2.28	2.58	0.7	1	1.42	1.55	1.74	2.04	1.59	1.33	2.16	1.72	20.6	47.9	62	166	159	126.834
4	HS-	7.81	9.726	40.1	non	212	9.22	41.478	1176.25			1.04	1.52	8.29	18.51	2.18	5.4	5.69	11.96	0.39	1.02	0.02	0.12	0.01	0.01	1.57	2.53	0.4	1.26	1.45	1.61	0.77	2.79	0.32	1.42	0.58	1.13	15.3	62.6	62	181	258	97.117
4	HS-	10.16	8.936	39.2	non	-136	14.76	291.813	722.823			0.93	2.02	14.39	15.82	4.27	4.11	9.45	10.53	0.63	0.91	0.03	0.26	0.01	0.01	1.21	1.76	0.85	0.8	1.01	1.02	2.58	1.89	2.11	2.84	1.07	1.45	18.3	52.8	407	126	308
4	HS-	8.4	9.738	40.1	non	148	11.06	71.579	1016.43			0.57	1.01	12.39	27.86	5.57	10.62	6.4	15.51	0.39	1.31	0.03	0.42	0	0	1.22	1.91	0.34	1.16	1.55	2.72	0.73	2.56	1.03	2.92	0.79	1.87	19	54.7	156	176	272	164.846
4	HS-	7.72	8.16	39.3	non	48	12.64	88.723	824.884			1.51	1.75	14.89	19.27	5.38	6.63	8.93	11.53	0.57	0.84	0	0.25	0.01	0.02	0.99	1.97	0.55	0.78	0.9	1.4	0.97	1.72	2.09	0.85	1.52	2.61	29.9	50.3	176	168	62	207.886
4	HS-	7.35	8.356	39.3	non	112	11.67	86.004	1047.6			0.96	1.6	13.13	18.5	3.79	5.87	8.55	11.85	0.75	0.52	0.02	0.22	0.02	0.04	0.98	2.1	0.68	0.74	2.05	2.6	1.04	1.1	1.56	0.93	1.18	2.29	22.7	42.8	135	140	96	148.432
4	HS-	9.98	11.096	39.8	non	124	11.5	10.301	1020.8			1.14	0.89	17.54	13.16	2.97	3.43	13.45	8.79	1.07	0.86	0.05	0.08	0	0	2.09	2.4	1.08	1.25	0.74	1	2.42	1.37	5.9	1.27	0.78	0.74	12.9	62.3	62	336	166	194.769
4	HS-	9.75	10.924	40.3	non	130	12.69	34.214	1078.64			1.15	1.9	10.07	10.92	2.53	3.91	7.01	6	0.48	0.91	0.04	0.1	0.01	0	1.06	1.2	0.63	0.95	0.89	1.1	1.28	1.14	2.36	0.67	0.47	0.58	23.1	52.7	164	423	285	81.173
4	HS-	11.22	12.046	41.1	non	92	13.45	75.356	936.669			2.26	2.12	13.1	20.34	3.11	7.13	9.27	11.62	0.65	1.44	0.05	0.14	0.02	0.01	2.14	2.46	0.59	0.62	0.98	1.2	1.13	1.6	2.12	1.68	1.38	1.09	19.8	54	184		269	228.787
4	HS-	10.24	11.866	40.8	non	180	11.47	52.664	1265.38			1.99	1.34	10.39	13.69	2.2	5.15	7.56	7.39	0.54	0.9	0.09	0.24	0	0.01	1.52	1.69	0.46	0.41	0.94	1.35	1.06	1.06	1.28	0.77	0.56	0.51	15.4	52.1	378	23	278	75.936
4	HS-	10.5	11.942	40.3	non	160	12.48	38.717	1015.32			0.48	0.91	13.67	18.04	3.52	5.57	9.37	11.36	0.75	1.03	0.03	0.08	0	0	1.84	2.89	0.35	0.52	1.76	2.13	1.17	1.77	2.04	0.97	1.01	1.32	19.7	52.2	223	154	229	141.133
4	HS-	9.32	10.852	40.3	non	170	11.71	46.545	944.164			0.73	0.78	10.24	18.91	3.42	8.46	6.21	9.11	0.59	1.05	0.02	0.27	0	0.02					1.94	2.68	1.27	1.59	1.2	1.45	0.71	1.38	24.9	52.8	103	181	235	118.135
5	HS+	6.68	9.14	38.1	non	273	8.64	41.075	1025.42	17.5793	6.23192	0.71	1.65	13.93	22.71	5.84	10.74	7.92	10.6	0.16	1.17	0	0.18	0.01	0.02	2.42	2.07	0.4	0.46	1.24	2.52	0.46	0.72	1.03	0.95	1.81	1.85	22.9	84.3	62	66	15	221.321
5	HS+	7.22	9.7	39.6	non	275	9.27	60.976	1212.31	13.7433	600.177	0.95	1.45	12.45	18.71	4.31	8.18	7.44	9.04	0.63	1.3	0.06	0.18	0.01	0.01	1.82	1.15	0.36	0.26	1.2	2.25	0.45	0.3	0.52	0.71	1.72	1.69	27.3	85.2	94	144	23	148.953
5	HS+	8.12	10.7	39.4	non	286	10.37	55.518	845.922	142.708	255.935	0.97	1.37	11.32	21.1	5	8.59	6.08	11.2	0.19	1.01	0.04	0.29	0.01	0.01	1.26	1.71	0.33	0.54	0.81	2.12	0.42	1	0.95	1.96	0.76	1.51	16.6	82	88	86	27	121.716
5	HS+	9.23	11.85	38.9	non	291	8.87	36.671	1050.51	20.5159	26.9409	1.11	1.58	22.43	21.09	8.58	7.07	12.64	12.56	1.16	1.27	0.03	0.17	0.02	0.02	1.66	0.95	0.66	0.41	1.71	2.65	2.96	1.4	2.29	1.83	2.45	1.83	21.2	84.3	62	108	15	77.93
5	HS+	4.94	6.02	38.8	non	120	9.67	45.89	999.574	378.159	314.301	2.07	2.81	9.9	15.36	4.8	5.5	4.8	8.85	0.24	0.66	0.06	0.32	0	0.03	1.2	1.63	0.21	0.56	0.8	2.38	0.4	0.78	0.38	0.68	0.91	1.77	12.2	72.8	90	63	78	282.183
5	HS+	5.74	7.53	39.4	non	198	9.14	69.468	940.35	140.781	250.249	1.75	2.53	17.25	24.47	7.56	12.18	9.06	10.89	0.54	1.15	0.07	0.24	0.02	0.01	1.34	1.14	0.28	0.38	1.89	2.84	0.53	0.7	0.76	0.79	2.32	2.23	17.5	84.6	506	204	198	345.719
5	HS+	7.22	8.85	39.1	non	180	11.16	57.687	840.894	19.6204	17.0824	0.46	0.98	7.49	14.72	2.93	7.3	4.21	6.79	0.35	0.55	0	0.06	0	0.02	0.92	1.15	0.15	0.22	0.61	1.69	0.18	0.32	0.16	0.39	0.94	1.44	30.3	85.1	75	126	21	358.747
5	HS+	4.61	5.57	39.3	non	106	9.59	44.009	1090.35	24.9148	19.7815	1.03	2.06	7.64	19.79	4.18	10.69	3.18	7.52	0.28	1.47	0	0.1	0	0.01	0.53	0.77	0.13	0.33	0.33	1.13	0.24	0.82	0.26	0.95	0.8	1.52	34	62.3	62	129	60	260.797
5	HS+	6.81	8.36	39.2	non	172	8.86	68.054	746.962	27.6525	0.961467	0.35	1.21	16.53	12.46	9.15	5.74	6.87	5.87	0.5	0.74	0.01	0.1	0	0.01	1.48	0.94	0.22	0.18	1.26	1.3	0.51	0.37	0.58	0.35	1.45	1.05	24	77.2	62	88	20	311.603
5	HS+	6.01	7.7	38.5	non	187	10.07	38.644	1052.57	15.1506	8.92258	0.55	1.71	10.42	12.77	3.84	4.54	6.18	7.22	0.35	0.93	0.04	0.06	0.01	0.02	1.5	1.36	0.24	0.36	1.07	1.75	0.35	0.4	0.32	0.57	1.44	1.39	31.8	78.5	80	84	43	173.067
5	HS+	5.69	7.11	39.2	non	157	9.01	63.843	575.474		32.1233	0.86	1.59	13.49	22.56	6.24	12.26	6.64	8.91	0.52	1.05	0.05	0.33	0.04	0.01	1.51	1.06	0.31	0.24	1.28	1.26	0.49	0.5	0.45	0.52	2.09	1.96	26.7	63.6	62	82	15	565.4
5	HS+	10.92	14.37	39.7	non	383	9.86	75.398	1056.95		35.3048	1.13	1.4	20.72	16.22	9.92	6.32	9.8	8.56	0.94	0.97	0.04	0.36	0.02	0.01	1.76	1.2	0.33	0.21	2.1	2.48	0.75	0.62	2.12	0.85	2.29	1.87	29.8	85.1	71	99	15	313.162
5	HS+	7.91	9.99	39.2	non	231	10.14	41.857	1078.14	18.8768	46.2521	2.12	1.77	11.27	14.47	4.83	4.89	6.06	8.57	0.34	0.84	0.03	0.17	0.01	0	1.07	1.35	0.18	0.34	0.72	1.99	0.42	0.65	0.46	1	1.05	1.99	31.6	71.3	62	34	21	291.164
5	HS+	8.09	10.28	39.7	non	243	9.99	39.981	1042.61	53.6071	9.82597	0.8	1.11	9.54	14.13	3.67	4.72	5.72	8.2	0.14	0.94	0.01	0.26	0	0.01	0.7	1.21	0.12	0.27	0.66	1.73	0.4	1.01	0.43	0.6	1.43	2.07	34.8	80.6	218	102	33	184.192
5	HS+	7.11	8.5	39	non	154	9.72	72.977	1021.6	109.751	13.675	1.11	1.15	9.65	14.34	2.92	5.63	6.35	7.7	0.34	0.76	0.04	0.25	0	0	0.98	0.75	0.28	0.27	1.36	2.69	0.63	0.76	0.47	0.55	1.56	1.24	26.9	70.7	62	45	35	577.245
5	HS+	5.06	6.56	39.1	non	166	11.02	79.054	1001.24	72.3421	46.448	0.29	0.62	13.29	16.93	4.72	7.29	7.94	8.21	0.56	1.12	0.06	0.3	0.01	0.01	1.59	1.15	0.24	0.19	1.07	1.72	0.79	0.8	1.94	0.97	1.75	1.52	33.3	83.7	75	114	26	127.034
5	HS+	8.19	9.13	38.9	non	104	11.47	61.076	990.759	35.8403	35.5988	1.42	1.7	11.89	18.04	4.77	6.27	6.8	10.79	0.29	0.87	0.03	0.11	0	0	1.81	2.13	0.24	0.47	1.83	3.75	0.76	0.87	0.56	1.44	0.92	1.4	16.1	84	62	48	21	535.128
5	HS+	8.68	10.07	39.8	non	154	12.55	45.634	845.672	76.4397		0.75	1.8	9.92	21.11	4.14	10.91	5.34	9.16	0.41	0.88	0.03	0.06	0	0.1	1.26	1.55	0.17	0.31	1.91	2.9	0.55	0.68	0.45	0.89	0.73	1.42	20.2	91.7	62	58	22	409.4
6	HS+	6.6	8.78	40	non	242	9.26	43.54	1194.35			1.1	1.05	11.74	15.61	5.78	6.91	5.72	7.62	0.24	0.93	0	0.13	0	0.02	1.35	1.63	0.2	0.22	0.96	2.02	0.64	0.61	0.74	0.32	1.21	1.48	23.4	81.9	62	193	114	76.222
6	HS+	6.3	9.01	40.4	non	301	10.21	40.611	977.321			0.77	1.18	6.3	12.94	2.94	6.97	3.17	4.98	0.19	0.74	0	0.23	0	0.02	1.01	1.06	0.27	0.32	0.49	1.11	0.32	0.56	0.68	0.45	0.38	0.39	20.6	79.9	77	229	77	75.058
6	HS+	9.44	12.62	40.3	non	353	9.49	39.208	1013.91			0.45	1.14	6.93	23.89	3.96	14.01	2.5	8.4	0.43	1.2	0.02	0.25	0.02	0.03	0.67	1.32	0.19	0.39	0.67	1.82	0.3	1	0.24	1.28	0.35	0.89	16.4	86.2	62	203	62	37.515
6	HS+	7.55	9.74	40	non	243	7.47	60.683	961.57			0.74	1.11	10.76	22.09	5.04	10.6	5.24	9.69	0.46	1.57	0.02	0.22	0	0.01	1.17	1.54	0.79	0.55	0.94	1.45	1.67	2.67	0.48	1.33	0.44	1.07	12.3	77.2	127	198	30	35.272
6	HS+	7.45	10.05	39.8	non	288	8.51	65.149	1131.23			0.6	0.75	16.69	20.99	10.19	7.69	5.91	11.55	0.53	1.39	0.06	0.33	0	0.03	0.98	1.65	0.3	0.86	1.12	2.47	0.45	2.54	1.73	2.35	0.67	1.14	11.1	73	62	134	43	114.947
6	HS+	8.42	8.49	39.7	non	7	13.13	130.339	857.086			0.82	1.85	12.71	21.91	5.6	8.71	6.33	11.37	0.77	1.78	0.01	0.04	0	0.01	1.08	2.11	0.21	0.42	1.14	2.19	1.44	2.65	1.34	1.57	0.75	1.29	15	90.1	262	175	65	177.21
6	HS+	9.13	10.87	39.9	non	193	10.24	51.602	1089.66			0.96	0.96	8.39	23.9	3.44	8.92	4.37	13	0.57	1.47	0.01	0.5	0	0.01	1.36	2.45	0.29	1	1.14	2.92	0.46	1.7	0.33	1.42	0.6	2.01	17.2	74.3	89	160	73	84.397
6	HS+	6.51	9.38	40.3	non	318	7.67	39.479	1020.74			0.71	1.09	21.17	23.46	9.06	7.35	10.47	13.28	1.6	2.67	0.02	0.14	0.02	0.02	1.49	2.09	0.46	0.76	1.81	2.77	0.69	1.48	2.06	2.21	2.8	2.35	24.6	85.3	178	174	70	61.271
6	HS+	6.17	8.55	40	non	264	8.63	40.793	975.196			1.02	1.77	20.03	26.14	5.48	10.61	12.9	13.39	1.63	1.99	0.01	0.14	0.01	0.01	1.7	2.2	0.69	0.51	1.19	2.13	4.21	3.15	3.45	2.07	2.34	1.79	17.6	88.7	82	177	50	57.998
6	HS+	4.72	7.15	41.3	non	270	8.38	43.975	1061.64			0.51	0.8	7.22	22.86	3.82	10.49	3.27	10.79	0.12	1.34	0.01	0.22	0	0.02	1.01	1.75	0.18	0.56	0.77	2.43	0.3	1.18	0.25	1	0.64	1.48	21.2	83.5	109	208	83	65.616
6	HS+	6.51	8.54	40.3	non	225	10.99	46.187	1321.54			0.72	1.1	7.54	25.75	3.48	10.05	3.67	14.14	0.37	1.24	0.02	0.31	0	0.01	1.15	2.48	0.25	0.59	0.7	2.59	0.53	1.75	0.45	2.76	0.6	2.27	20.4	84.1	62	175	66	77.018
6	HS+	8.81	9.66	40.6	non	94	10.85	73.375	979.708			0.53	1.27	12.6	17.88	6.68	10.08	5.38	6.28	0.52	1.45	0.01	0.06	0.01	0.01	1.24	0.97	0.25	0.4	0.7	1.06	0.43	0.75	1.49	0.7	0.68	0.95	22.6	87	62	83	62	207.343
6	HS+	7.44	9	39.8	non	173	9.58	33.103	1014.93			0.61	0.95	10.15	19.78	4.45	9.57	5.13	8.6	0.56	1.43	0.01	0.16	0	0.02	1.41	1.91	0.32	0.45	0.65	1.29	0.44	0.82	0.79	1.16	0.62	1.14	24.4	83.9	62	148	44	146.363
6	HS+	10.65	12.63	40	non	220	11.41	49.051	1159.41			0.56	0.81	14.24	15.96	7.86	7.72	5.83	7.23	0.43	0.9	0.06	0.09	0.06	0.02	0.98	1.36	0.21	0.3	1.46	2.41	0.36	0.66	0.4	0.76	0.79	0.84	12.9	85.2	138	222	25	79.541
6	HS+	11.26	14.37	39.9	non	345	9.72	63.896	1131.74			0.36	0.98	9.33	15.55	4.85	7.51	4.2	7.26	0.27	0.68	0.01	0.08	0	0.02	1.06	1.29	0.2	0.34	0.96	2.43	0.28	0.58	0.37	0.49	0.82	1.15	16.9	90.3	62	137	29	66.544
6	HS+	9.49	11.31	40	non	202	10.83	36.228	1092.9			0.37	0.96	14.65	19.52	7.83	9.69	6.01	8.9	0.73	0.81	0.05	0.1	0.03	0.02	1.32	1.82	0.22	0.29	1.69	2.37	0.66	1.11	0.63	0.52	1.04	1.21	19.3	90	62	78	32	121.661
6	HS+	9.14	10.7	40	non	173	12.6	80.36	1219.11			0.43	0.64	13.23	17.21	7.29	6.82	5.69	9.68	0.24	0.44	0	0.24	0.01	0.03	1.41	2.19	0.21	0.43	1.16	3.07	0.28	0.77	0.64	0.61	0.92	1.49	16.6	81.1	62	111	43	189.729
7	HS+	7.75	8.65	39.9	oui	100	14.26	189.844	785.306	11.1046	16.9855	0.47	1.47	18.64	18.88	9.42	5.5	8.72	11.63	0.47	1.7	0.03	0.04	0	0.01	1.3	2.44	0.38	0.52	1.27		1.06	1.69	2.27	1.68	0.97	1.59	19.2	59.2	112	111	35	337.735
7	HS+	7.78	9.43	40.4	non	183	12.93	108.711	1425.71	25.6963	5.26625	0.58	1.46	8.7	12.76	2.8	3.27	5.52	8	0.37	1.42	0	0.07	0.01	0	1.5	1.36	0.47	0.47	1		1.16	1.05	0.59	2.02	0.26	0.55	18.6	71.3	102	121	29	189.97
7	HS+	8.12	9.95	39.1	non	203	14.87	105.421	1078.71	304.623	118.665	0.7	1.59	12.5	19.24	5.31	7.51	6.54	9.94	0.63	1.55	0.01	0.23	0.01	0.01	1.37	1.83	0.3	0.53	1.03		0.41	0.91	1.19	0.91	0.81	1.73	21.7	71.2	126	196	116	171.955
7	HS+	9.82	11.2	39.6	non	153	13.43	92.269	1417.63	257.984	115.09	0.26	0.59	8.14	12.64	4.25	7.45	3.69	4.48	0.15	0.61	0.01	0.07	0.04	0.03	1.08	1.5	0.23	0.33	0.36		0.4	0.62	0.45	0.38	0.28	0.47	14	76.9	62	123	94	273.133
7	HS+	8.26	9.5	40.7	non	137	13.4	193.539	1074.29	162.5	202.168	0.65	2.06	12.02	19.3	7.25	11.39	4.53	6.63	0.23	1.09	0	0.18	0.01	0.01	1.15	1.63	0.15	0.27	0.74		0.23	0.83	0.75	0.86	0.3	0.79	20.8	79.6	62	180	132	167.713
7	HS+	8.48	9.35	39.8	non	96	12.23	188.316	1262.02		223.942	0.96	1.81	12.39	22.45	5.93	9.3	5.74	11.12	0.68	1.78	0.03	0.23	0.01	0.02	1.35	2.36	0.29	0.61	0.83		0.51	1.42	0.94	2.29	0.46	1.16	15.6	66	113	132	153	88.705
7	HS+	9.52	12.11	39.6	non	287	10.5	134.908	1500.54	22.2014	4.54486	0.57	1.23	11.62	14.62	6.86	5.58	4.14	7.76	0.62	0.99	0	0.28	0	0.01	0.54	1	0.21	0.37	0.59		0.41	0.98	0.17	0.76	0.65	1.97	28.5	69.2	62	153	15	144.171
7	HS+	7.85	9.7	39.8	oui	206	13.63	158.134	1707.3	47.4589	22.421	0.52	1.44	9.44	19.88	4.42	7.52	4.32	10.48	0.66	1.68	0.01	0.19	0.03	0.01	0.89	1.63	0.25	0.7	0.79		0.59	1.3	0.39	2.08	0.76	1.9	26.3	62.5	62	142	15	137.549
7	HS+	7.94	9.15	39.2	non	134	11.44	80.233	1006.42	29.0893	27.9493	0.62	1.41	7.06	14.23	2.81	5.33	3.85	7.66	0.38	1.16	0.01	0.08	0.01	0	1.01	1.8	0.17	0.46	0.66		0.51	1.19	0.43	1.07	0.39	1.11	20.6	80.6	110	141	63	271.229
7	HS+	6.92	7.86	39.7	non	104	10.92	131.006	961.612	17.9363	3.56682	0.66	1.8	17.86	16.6	8.3	8.43	8.3	6.68	1.25	1.44	0.01	0.04	0	0.01	1.18	0.91	0.7	0.36	0.61		1.52	0.54	2.18	1.34	0.6	0.64	37.4	88.4	84	199	57	216.042
7	HS+	10.22	12.69	40.3	non	274	11.69	91.166	1046.3	95.7791	18.6681	0.54	1.69	6.96	15.27	3.79	4.42	2.93	9.15	0.24	1.59	0	0.11	0	0	1	2.06	0.23	0.64	0.63		0.25	2.25	0.12	1.51	0.28	1.28	37	77.3	917	259	29	192.592
7	HS+	8.38	10.8	40.3	non	268	10.6	204.177	1083.6	41.8165	22.5346	0.91	1.5	15.86	22.92	9.48	7.12	5.61	14.14	0.75	1.52	0.01	0.13	0.01	0.01	1.41	2.68	0.31	1.74	1.12		0.65	2.56	0.28	2.47	0.67	1.45	16.2	75.9	62	204	35	140.189
7	HS+	10.53	12.17	40	non	182	10.99	111.202	1315.97	89.3919		0.35	0.71	6.78	13.22	2.15	3.93	4.5	8.4	0.11	0.78	0.01	0.09	0.01	0.02	1.06	1.81	0.17	0.31	0.7		0.82	1.44	0.44	0.97	0.71	1.51	19.4	67	498	138	33	181.67
7	HS+	9.89	12.6	39.8	non	301	11.29	151.672	1042.38	95.7722	16.0311	0.64	0.96	7.78	13.04	2.72	4.83	4.82	7.24	0.23	0.9	0.01	0.07	0	0	1.27	1.59	0.23	0.29	1.66		0.45	0.67	0.25	0.31	0.57	1.02	18.6	65.8	62	174	53	89.785
7	HS+	8.13	10.03	39.4	non	211	10.49	99.317	1193.08	21.2158	11.796	0.41	1.18	6.41	13.92	2.22	3.89	3.9	9.31	0.29	0.65	0	0.06	0	0.01	0.9	1.83	0.21	0.36	0.73		0.31	0.65	0.7	1.47	0.68	1.94	22.4	77.6	300	150	28	194.841
7	HS+	7.57	8.2	40.1	non	69	13.4	230.17	1096.13	11.5486	16.1209	0.56	1.05	5.89	15.13	1.48	6.64	4.2	7.68	0.2	0.71	0.01	0.1	0	0	0.97	1.57	0.15	0.24	1.06		0.47	0.6	0.44	1.28	0.75	1.24	20.2	87.2	147	68	15	598.425
7	HS+	7.85	10.45	40.4	non	288	11.93	114.624	1523.02		139.679	1.04	1.77	15.68	20.43	9.5	11.05	5.51	8.23	0.62	0.9	0.03	0.22	0.02	0.03	0.88	1.24	0.19	0.38	1.01		0.92	1.43	0.59	1.47	0.53	1.07	17.8	61.3	113	149	110	211.363
7	HS+	8.72	10.6	39.7	non	209	10.97	41.102	1063.17	303.165	105.804	0.42	1.08	11.39	7.14	5.09	2.99	5.88	3.64	0.31	0.39	0.1	0.12	0.01	0	0.88	0.73	0.21	0.17	0.64		0.55	0.45	1.05	0.34	1.39	0.75	28.7	76.3	190	139	47	190.319
8	HS+	9.03	11.03	39.4	non	222				27.6315		0.78		19.59		4.28		14.27		0.99		0.03		0.02												1.5
8	HS+	9.63	11.876		non	249	10.63	51.407	1199.38	32.9208	8.79866	0.76	1.12	17.36	16.27	3.9	5.83	12.57	9.59	0.86	0.81	0.02	0.03	0.01	0.01	1.75	2.42	0.87	0.91	0.59	1.18	2.22	1.16	4.97	1.63	1.31	1.18	8.5	66.8	203		64	81.51
8	HS+	9.67	11.55	39.6	non	209	13	73.893	1226.47	31.4925	11.5623	0.75	1.37	14.47	16.95	3.9	4.83	9.74	11.57	0.55	0.5	0.27	0.05	0.01	0	1.42	1.84	0.38	0.51	0.7	1.47	4.4	2.55	2.1	2.37	1	2.13	8.5	76.4	62		50	96.94
8	HS+	10.36	11.82	39.2	non	162	13.35	94.522	1269.76	24.124	5.97365	0.58	1.43	17.8	20.09	4.22	5.31	12.6	13.44	0.95	1.19	0.01	0.12	0.02	0.03	1.53		0.53		1.51		2.18		5.16		1.15	1.99	11	69.4	62		69	103.887
8	HS+	10.06	11.6	39.8	non	171	13.88	139.177	1154.95	25.0909	45.5084	0.91	0.85	18.22	18.32	7.41	6.05	10.17	11.31	0.64	0.87	0	0.08	0	0.01	1.93		0.41		1.05		1.76		3.26		1.07	1.23	8	77.8	62		21	234.813
8	HS+	8.78	11.06	39.4	non	253	11.15	103.703	1009.42	73.6801	212.503	0.5	0.85	12.43	20.8	3.99	8.37	7.8	11.33	0.62	1	0.02	0.1	0	0	1.11	1.66	0.57	1.05	0.4	1.11	0.94	1.15	3.93	4.22	0.64	0.82	5.8	78.3	76		55	158.514
8	HS+	8.33	9.452	39.8	non	124	11.96	122.077	842.568	95.7722	145.648	0.64	1.35	12.84	17.6	3.74	5.47	8.16	11.08	0.93	0.94	0.01	0.1	0	0.01	1	1.39	1.1	0.81	0.61	1.62	2.47	1.72	1.93	3.74	0.92	0.94	5.9	64.9	62		115	383.643
8	HS+	9.15	10.608	40.1	non	162	12.9	151.373	981.175	41.1167	23.7769	0.44	0.85	7.46	15.54	3.21	5.09	3.98	9.43	0.25	0.9	0.01	0.12	0.01	0	1.24	1.86	0.28	1.28	0.49	1.62	0.38	1.05	0.35	2.27	0.27	0.86	7.3	83.3	99		45	129.605
8	HS+	8.85	11.49	40.4	non	293	10.66	119.806	1149.8	43.598	19.1778	0.5	0.77	10.06	12.94	3.2	3.71	6.33	8.49	0.51	0.68	0	0.06	0.02	0	1.59	1.5	0.52	1.02	0.58	1.21	1.61	1.82	0.43	1.63	0.89	0.92	8.1	77	97		45	80.848
8	HS+	8.21	9.368	39.7	non	128	10.21	112.478	1426.51	119.401	48.2413	0.49	0.76	8.35	11.41	3.38	3.83	4.6	6.81	0.34	0.6	0.03	0.14	0	0.03	1.1	1.08	0.29	0.38	0.65	0.96	0.61	1.44	0.39	0.79	0.69	1.35	8.7	49.9	62		93	118.429
8	HS+	9.97	11.92	39.8	non	216	11.86	94.984	1012.39	10.1744	27.3176	0.67	1	12.52	15.69	3.81	4.32	7.96	9.99	0.71	1.23	0.03	0.14	0.01	0.01	1.96	2.18	0.64	0.62	1.1	2.04	1.81	1.39	0.5	0.93	0.81	1.44	12	68.8	170		132	161.864
8	HS+	8.82	11.27	40.1	non	272	11.55	50.171	1001.11	14.1432	0.473871	0.53	1.16	13.14	24.84	5.11	7.31	7.36	15.47	0.57	1.73	0.09	0.32	0.01	0.01	1.97	2.91	0.29	1.42	0.81	2.62	1.24	3.13	0.43	2.12	0.95	1.97	10.5	62.7	142		189	70.442
8	HS+	8.19	8.99	40	oui	88	11.07	139.046	956.403	6.76164	23.7622	0.5	0.87	9.88	17.43	3.88	6.05	5.52	10.73	0.44	0.61	0.03	0.04	0.01	0	1.59	2.41	0.22	0.65	1.27	2.12	0.53	1.63	0.13	1.51	0.74	1.3	6.6	77.4	62		92	349.569
8	HS+	7.12	8.2	39.8		120	12.31	194.855	871.526	29.6278	20.9598	0.39	0.89	15.17	15.5	5.54	6.49	8.7	8.24	0.82	0.73	0.08	0.03	0.03	0.01	1.72	1.89	1.69	0.61	0.59	0.79	1.54	0.88	0.6	0.68	1.55	1.66	6.4	66.1	62		68	247.383
8	HS+	7.6	9.526	39.7	oui	214	12.11	77.458	994.954	102.989	48.8088	0.49	0.73	14.04	20.5	4.79	4.98	8.67	14.15	0.54	1.16	0.03	0.2	0.01	0.01	2.08	2.6	0.35	1.07	2.14	4	1	2.54	0.72	1.74	0.93	1.32	1.5	67.3	573		183	205.667
8	HS+	8.35	9.608	39.7	non	139	12.98	115.499	1120.17	58.5618	72.6038	0.4	0.56	8.77	17.78	2.92	5.42	5.23	10.81	0.57	1.02	0.03	0.52	0.02	0.01	1.75	2.51	0.28	0.42	0.65	2.54	0.9	1.65	0.29	1.84	0.55	1.19	5.6	78.4	354		171	448.658
9	HS-	8.2	9.1	39.3	non	100	11.48	140.952	1232.3	84.4186	75.41	0.4	0.64	11.24	18.56	3.64	6.26	7.29	11.32	0.29	0.86	0.01	0.08	0.01	0.04	0.56	1.91	0.14	0.83	1.32	2.74	0.34	2.27	0.52	1.18	1.15	1.52	18.1	85.2	105	248	26	148.643
9	HS-	7.29	8.8	38.9	non	167	10.97	139.607	1081.6	250.802	113.745	0.61	0.43	8.6	12.17	3.98	4.69	4.25	6.53	0.34	0.77	0.02	0.16	0.01	0.02	1.01	1.59	0.23	0.46	0.57	1.3	0.32	0.66	0.43	0.36	0.66	1.17	22.8	81	62	303	40	98.612
9	HS-	8.54	8.4	39.3	non	-16	13.79	74.739	1001.06	278.112	70.195	0.98	1.79	2.87	18.54	1.23	6.67	1.38	10.78	0.23	1	0.01	0.08	0.02	0.01	0.37	1.47	0.13	0.92	0.38	1.22	0.38	1.91	0.19	2.52	0.19	1.25	19.5	88.4	426	301	40	161.27
9	HS-	6.97	7.4	39.5	non	47	11.99	126.921	1061.06	644.399	204.713	0.53	0.86		14.57		4.38		8.66		1.43		0.1		0		2.19		0.69		1.8		1.09		0.61		1.6	23	85.1	439	240	37	224.596
9	HS-	8.67	9.8	39.8	oui	125	13.67	147.861	972.321	58.1098	438.203	0.31	0.62	12.26	15.03	4.42	4.87	7.58	9.1	0.24	1	0.01	0.06	0.01	0	1.32	2.92	0.19	0.42	2.31	2.48	0.5	0.8	0.51	0.54	1.17	1.07	17.8	81	180	93	15	383.811
9	HS-	7.4	8.4	38.9	oui	110	12.34	231.8	907.024	84.828	18.7052	0.51	0.93	14.61	20.6	6.29	7	6.95	12.16	1.23	1.26	0.1	0.18	0.04	0	1.51	2.54	0.39	0.94	1.43	1.44	0.96	1.74	0.95	2.7	0.79	1.2	17.7	63.6	271	150	24	263.649
9	HS-	6.57	7.6	40.1	non	114	10.47	215.249	1014.71	201.143	451.534	0.89	1.22	10.84	19.53	5.11	9.55	5.38	8.41	0.31	1.37	0.02	0.19	0.02	0.01	1.04	1.8	0.24	0.44	1.23	1.61	0.62	1.26	0.49	1.17	1.13	0.91	19.7	81	62	338	15	84.512
9	HS-	6.16	6.7	38.8	non	60	15.06	221.199	1559.72	226.216	124.995	0.22	0.75	16.72	26.36	11.16	10.14	5.24	14.24	0.3	1.83	0.01	0.13	0.01	0.02	0.83	2.91	0.25	0.89	1.49	1.7	0.41	2.39	0.46	2.78	0.57	1.93	21.8	79.4	173	321	22	142.863
9	HS-	9.91	10.7	40	non	87	15.93	280.061	1205.63	266.074	34.1139	0.6	0.79	13.51	18.12	5.58	4.47	7.56	12.91	0.36	0.66	0	0.06	0.01	0.02	1.31	2.6	0.3	0.62	1.27	2.4	0.7	1.53	0.86	2.91	1.52	2.01	19.7	80.1	165	211	15	80.799
9	HS-	9.7	10.8	39.5	non	122	14.37	237.027	969.255	22.2707	29.0371	0.78	1.03	19.89	16.8	9.46	6.35	9.43	9	0.99	1.26	0.01	0.18	0	0.01	1.57	2.17	0.37	0.41	1.51	1.48	0.6	0.97	2.07	1.96	1.95	1.42	19.4	77.8	352	250	27	178.397
9	HS-	6.36	8.6	40	oui	248	9.98	81.139	941.977	50.0578	7.15108	1.19	1.38	18.68	32.44	8.09	15.33	9.55	14.93	0.93	2	0.05	0.17	0.06	0.01	0.75	1.7	1.09	2.51	0.84	1.36	1.49	3.17	1.29	2.27	1.08	1.98	13.7	77.7	90	155	60	11.886
9	HS-	6.89	8.8	39.5	non	212	10.97	254.915	886.253	54.0323	22.9448	0.97	1.24	35.51	26.36	17.47	10.12	16.58	14.69	1.42	1.36	0.03	0.18	0.01	0.01	1.85	2.94	1.81	1.21	0.88	1.21	2.51	1.96	4.04	1.89	1.93	3.33	28.3	71.6	62	130	15	118.103
9	HS-	8.43	9.5	40.1	non	118	14.27	251.149	899.14	122.173	64.7397	0.45	1.06	14.41	18.7	8.59	10.5	5.49	7.07	0.31	1.09	0.01	0.03	0.01	0.01	0.6	1.23	0.13	0.37	0.86	1.31	0.33	0.89	0.59	0.89	0.6	0.95	26.1	84.8	62	171	24	208.284
9	HS-	7.36	8.6	39.8	non	137	11.75	100.182	1156.87	244.837	164.797	0.48	0.84	11.66	18.51	4.3	8	6.9	9.2	0.41	1.17	0.04	0.13	0.01	0.01	1	1.52	0.22	0.4	1.43	2.49	0.47	0.85	0.85	1.35	1.06	1.19	20.1	90	184	164	25	83.108
9	HS-	7.64	9.2	39.6	non	173	11.97	279.198	1014.81	220.443	87.6706	0.75	0.89	17.13	22.84	8.4	9.12	7.93	11.94	0.6	1.55	0.18	0.22	0.02	0.01	1.38	2.72	0.46	0.55	1.21	2.17	0.8	1.18	0.89	1.76	1.23	1.73	19.5	74.6	124	183	25	196.628
9	HS-	6.81	9.1	39.6	non	254	10.2	184.347	1130.59	133.159	150.266	1.02	1.09	14.28	26.48	5.89	14.03	7.87	11.07	0.47	1.25	0.02	0.09	0.03	0.04	1.27	2.49	0.27	0.53	1.82	2.57	0.51	0.86	0.5	0.64	1.39	1.73	18.3	79.7	115	97	15	105.908
9	HS-	8.21	8.8	39.8	non	65	12.71	101.809	1323.88	152.557	258.017	0.37	1.07	8.65	15.68	5.29	6.62	3.01	8.22	0.34	0.76	0.01	0.08	0	0	0.2	1.4	0.06	0.35	0.95	1.73	0.22	0.8	0.14	1.2	0.48	1.49	27.4	74.5	62	219	24	138.512
9	HS-	7.97	8.8	39.3	non	92	10.73	57.051	931.997	135.083	92.0099	0.47	0.98	8.85	19.83	4.11	9.42	4.4	8.94	0.32	1.32	0.01	0.14	0.01	0.01	0.51	1.73	0.13	0.57	1.01	1.83	0.35	1.04	0.32	1.47	0.85	1.32	19.1	71.3	62	82	15	96.475
10	HS-	7.05	8.586	40.8	non	170	13.57	51.133	1007.59			0.86	1.18	14.11	21.85	4.68	11.27	8.26	9.77	1.05	0.74	0.11	0.03	0.01	0.04	1.23	1.97	0.19	0.45	1.66	2.24	0.89	0.91	0.66	0.64	1.54	1.23	24	86.8	136	164	68	60.217
10	HS-	6.79	7.086	40.7	oui	33	11.87	106.819	1202.76			1.63	1.56	14.27	18.61	7.09	8.92	5.94	8.45	1.08	1.21	0.15	0.02	0.01	0.01	0.54	0.77	0.62	0.83	0.84	0.93	1.41	1.95	0.84	1.96	0.6	0.63	17.8	82.8	105	174	35	181.394
10	HS-	7.61	8.968	39.6	non	150	9.94	41.255	930.717			0.86	0.95	13.91	14.68	6.02	6.09	7.3	7.95	0.55	0.6	0.04	0.03	0	0.01	1.96	1.95	0.34	0.41	1.27	1.18	1.18	0.78	0.65	1.84	0.98	0.7	17.5	84.6	236	155	15	80.921
10	HS-	8.03	8.576	39.4	oui	60	11.83	151.87	1126.31			0.76	1.74	24.98	19.81	8.34	6.77	14.28	11.81	2.14	1.11	0.16	0.09	0.06	0.03	2.65	2.78	1.66	1.02	1.63	1.9	3.49	1.7	1.88	2	2.02	1.44	20.8	85	135	126	39	126.761
10	HS-	7.99	8.658	40	non	74	12.63	106.087	1050.69			0.76	1.29	14.65	11.65	4.12	4.16	9.62	6.87	0.84	0.61	0.07	0	0	0.01	1.76	1.38	0.4	0.41	1.26	1.26	1.75	0.94	2.36	1.01	1.35	0.76	22.3	81.1	62	60	22	495.22
10	HS-	7.07	8.402	39.8	non	148	12.03	122.969	1068.7			0.81	1.06	16.91	20.26	8.05	10.19	7.64	8.63	1.12	1.28	0.09	0.14	0.01	0.02	2.12	2.07	0.43	0.58	1.52	2.3	1.06	0.93	0.31	0.56	1.26	1.02	23	80.3	62	212	45	101.72
10	HS-	9.82	12.216	39.3	non	266	13.59	85.693	1056.83			1.01	1.07	15.16	14.06	4.02	5.36	10.03	8.1	1	0.53	0.1	0.06	0.01	0.01	2.22	2.12	0.36	0.35	1.46	1.72	1.63	1.07	1.66	0.61	1.67	1.15	21.8	80	62	64	15	140.303
10	HS-	7.08	7.976	39.8	non	99	12.59	56.696	1100.11			0.88	1.35	13.53	25.5	5.98	15.41	6.38	9.34	1.03	0.7	0.14	0.04	0	0.01	1.65	1.98	0.39	0.51	1.08	1.12	0.96	0.86	0.32	1.41	1.23	1.01	20.3	61.4	83	165	30	181.713
10	HS-	8.83	9.196	39.2	oui	41	14.38	142.507	1155.34			0.69	1.37	10.75	16.85	4.3	4.51	5.91	11.55	0.52	0.77	0.02	0.01	0	0.01	1.28	1.82	0.36	2.26	0.91	1.59	1.27	2.19	0.33	2.35	0.81	0.88	13.5	75.8	182	80	24	232.435
10	HS-	7.28	8.534	39.1	oui	139	11.05	70.004	1010.71			0.66	1.58	24.82	17.66	13.82	6.81	9.57	9.87	1.24	0.79	0.17	0.19	0.02	0	1.81	1.81	0.44	0.69	0.79	1.34	2.01	1.69	1.09	2.12	1.42	0.74	12.6	56.5	125	101	15	99.751
10	HS-	8.38	9.92	39.8	non	171	11.44	50.658	886.391			1.04	2.28	13.41	23.47	5.3	14.02	6.39	8.5	1.55	0.89	0.17	0.04	0	0.02	1.48	1.6	0.32	0.41	1.51	1.84	0.73	0.84	0.45	0.56	1.15	1.35	28.3	87.4	85	109	40	82.918
10	HS-	10.748	12.786	39.6	non	226	13.44	42.611	1132.07			0.68	0.96	10.84	13.49	4.73	4.15	5.41	8.68	0.67	0.61	0.03	0.04	0	0.01	1.71	1.8	0.25	0.43	0.75	1.5	0.74	1.01	0.3	1.76	1.36	1.68	23.7	92.4	181	134	21	52.293
10	HS-	9.37	10.26	39.8	non	98	14.66	97.136	1129.04			0.5	1.42	11.57	13.24	4.47	4.64	6.5	8.07	0.57	0.48	0.03	0.05	0	0	1.87	1.73	0.38	0.64	0.95	1.71	1.06	1.36	0.31	1.14	0.83	0.8	15.2	88	140	120	41	139.891
10	HS-	8.758	9.48	39.2	non	80	14.48	139.244	801.45			0.93	1.59	12.87	18.33	4.82	8.21	7.37	9.45	0.63	0.61	0.04	0.06	0.01	0	2.23	2.7	0.58	0.65	1.49	2.06	0.94	0.99	0.37	0.69	1.09	1.07	21.7	87.1	250	105	44	138.019
10	HS-	9.83	11.148	39.3	non	146	13.08	73.618	963.316			1.46	1.83	15.65	16.3	6.53	6.59	8.28	9.07	0.76	0.57	0.07	0.06	0.01	0.01	1.61	1.45	0.27	0.53	1.98	2.67	1.03	0.99	0.44	1.37	1.67	1.11	19.2	84.4	62	119	15	222.823
10	HS-	9.42	10.368	39.8	non	105	11.59	78.369	1121.36			1.46	1.5	18.03	17.23	6.26	5.8	10.96	10.73	0.64	0.63	0.16	0.06	0.01	0.01	2.32	2.16	0.49	0.95	2.92	3.35	1.35	1.66	1.6	1.08	1.52	0.67	12.4	85.8	124	108	42	511.048
10	HS-	6.85	7.83	39.4	non	108	12.08	58.907	953.303			0.86	2	15.06	26.66	6.27	12.9	7.83	12.33	0.92	1.26	0.04	0.14	0	0.03	1.54	1.94	0.32	0.57	2	3.65	0.82	1.06	1.07	2.29	1.07	1.01	18.3	90.4	195	122	15	100.495
10	HS-	8.18	8.29	39.1	oui	12	13.88	135.521	2023.7			1	2.57	13.09	26.21	4.43	5.72	7.74	19.4	0.89	1.04	0.03	0.05	0	0	1.95	3.11	0.46	2.29	2.67	3.98	0.97	2.83	0.5	5.76	1.13	1.64	11.6	88.8	1773	105	62	163.928
11	HS-	6.56	8.33	40.6	non	196	9.44	185.917				1.58	1.15	19.2	26.87	7.46	17.12	11.05	8.07	0.68	1.33	0.01	0.32	0	0.03	1.6	1.48	0.76	0.68	1.53	1.34	2.28	1.78	1.63	0.56	1.34	0.78	19.4	78.9	214	464	225	84.266
11	HS-	5.91	7.34	41.1	non	158	9.64	200.973				1.18	0.81	11.23	20.34	4.66	11.91	6.04	6.2	0.52	2.14	0.01	0.08	0	0.01	0.99	1.14	0.35	0.48	0.6	0.71	0.8	0.91	1.55	0.5	0.75	0.7	19.5	82.6	426	306	162	77.588
11	HS-	6.95	7.866	40.7	non	101	12.93	217.307				0.87	0.85	19.35	33.07	6.26	20.61	12.02	10.03	1.04	2.24	0.02	0.18	0.01	0.01	1.94	2.17	1.01	0.73	0.78	1.12	1.81	1.29	2.71	1.85	2.04	1.21	21	78.4	223	406	183	261.701
11	HS-	6.94	7.762	40.6	non	91	12.92	246.498				0.85	3.17	17.01	30.08	6.23	15.34	10.08	11.84	0.69	2.7	0.01	0.2	0	0	1.53	2.25	0.39	0.65	1.04	1.29	1.5	2.38	1.83	1.42	1.27	2.25	23.5	81.6	155	261	208	321.164
11	HS-	9.96	11.736	39.7	non	197	8.83	219.217				0.75	2.94	8.24	32.77	3.58	20	4.32	10.12	0.32	2.36	0.01	0.28	0.01	0.01	0.75	1.69	0.14	0.42	0.72	1.07	0.33	1.46	0.31	0.77	0.94	2.93	35.5	84.8	365	291	251	69.7
11	HS-	10.21	12.34	41.6	non	236	14.46	373				0.79		12.92	23.82	3.59	12.91	8.62	8.66	0.7	2.17	0.01	0.07	0	0.01	1.49	1.21	0.91	0.69	1.29	0.66	1.51	1.74	1.27	1.38	1.13	1.07	25.3	76.8	1297	388	271	156.961
11	HS-	7.48	9.032	40.9	non	172	14.06	306.971				0.74	0.82	13.25	21.7	3.94	12.73	8.71	7.46	0.6	1.48	0	0.03	0	0	1.13	1.31	0.96	0.84	0.65	0.62	1.75	1.45	2.65	1.02	0.71	0.46	14.8	90.2	241	350	98	631.72
11	HS-	7.7	9.192	40.7	non	165	11.28	209.31				0.8	0.93	18.86	22.52	8.36	11.25	9.79	9.79	0.67	1.36	0.03	0.12	0.01	0	1.72	2.21	2.1	0.67	0.99	1.41	1.59	1.22	2.17	1.53	0.92	0.94	14	86.7	191	205	87	219.93
11	HS-	9.53	11.96	40.6	non	270	13.47	254.763				0.97	1.32	16.56	36.95	5.33	22.57	10.55	12.86	0.67	1.38	0.01	0.13	0	0.01	1.88	2.46	0.39	0.58	2	2.73	1.6	1.54	2.96	1.97	1.35	2.35	18.3	86.4	114	378	192	111.758
11	HS-	8.31	10.212	39.8	non	211	12.02	242.632				1.68	2.24	13.97	29.27	6.73	19.02	6.64	8.47	0.57	1.63	0.02	0.12	0.01	0.03	0.92	1.66	0.28	0.6	1.37	2.4	0.61	1.32	1.26	0.71	0.6	1.03	19.4	84.2	165	335	120	101.587
11	HS-	10.99	13.71	40.6	non	302	13.86	264.953				1.08	1.83	15.86	31.67	7.32	19.16	8.13	10.16	0.39	2.26	0.01	0.07	0.01	0.02	1.56	1.69	0.43	0.71	1.11	1.29	0.93	1.38	1.82	1.45	1.09	1.08	18.9	89.6	677	594	348	95.658
11	HS-	8.79	11.42	39.3	non	292	11.26	73.788				0.8	1.14	10.49	11.17	3.37	3.54	6.41	6.71	0.59	0.71	0.08	0.21	0.04	0	1.65	1.88	0.35	0.44	0.87	0.73	1.08	1.13	1.07	0.5	0.8	0.93	23.5	80.2	286	206	92	53.461
11	HS-	9.8	10.636	40.4	non	92	12.43	204.323				0.51	2.51	12.77	26.17	4.8	15.44	7.27	8.5	0.65	2.15	0.04	0.08	0.01	0	1.48	1.72	0.55	0.71	0.71	0.75	1.51	1.42	1.13	1.21	0.6	0.75	23.2	81.3	1699	401	234	165.509
11	HS-	9.07	9.146	40	non	8	13.3	354.42				0.88	2.33	16.65	36.22	6.01	22.04	9.94	10.77	0.64	3.18	0.05	0.21	0.01	0.02	1.85	2.37	0.46	0.77	1.55	1.81	1.43	1.66	1.19	0.99	1.65	1.97	34	85.6	1027	451	287	321.855
11	HS-	7.23	8.656	40.8	non	158	12.3	274.054				1.86	1.99	16.44	32.8	4.94	15.1	10.93	15.37	0.52	2.21	0.04	0.12	0.01	0	1.62	2.69	0.46	1.01	1.88	2.71	1.59	3.55	2.01	1.67	1.54	2.64	22.7	86.3	1223	512	379	67.677
11	HS-	7.19	7.5	40.6	non	34	11.99	191.229				1.22	2.09	19.58		8.65		9.61		1.28		0.03		0.01		1.35		0.51		0.76		2.08		2.68		0.87		19	68.5	581	497	183	6.444
11	HS-	11.63	13.816	41	non	242	12.89	233.738				1.42	0.67	14.17	14.05	5.92	9.94	7.58	3.21	0.63	0.88	0.02	0.02	0.02	0	1.1	0.62	0.31	0.2	0.72	0.35	0.85	0.4	2.06	0.19	1.08	0.24	19.6	76.5	2787	461	113	470.325
11	HS-	10.81	12.01	40.9	non	133	13.74	210.229				0.74	0.93	15.57	30.06	6.7	20.47	8.05	7.64	0.77	1.66	0.04	0.28	0.01	0.01	1.62	1.39	0.43	0.55	0.82	1.05	1.82	1.42	0.87	0.61	1.06	0.96	18.6	77.6	1475	395	224	399.123
12	HS-	9.59	11.462	39.5	non	234	11.94	146.739	829.455	125.78	71.8878	0.76	1.67		14.28		4.67		8.63		0.78		0.19		0.01		2.5		0.58		1.2		0.97		0.52		1.36	22.9	81.2	83		108	253.46
12	HS-	8.38	10.068	39.9	non	211	11.16	135.109	1069.28	263.549	52.1363	0.4	1.44	16.57	15.22	10.84	5.05	4.99	9.17	0.72	0.81	0.01	0.17	0.01	0.02	1.55	2.37	0.2	0.52		1.65	0.33	0.84	0.42	0.79	0.6	1.53	22	83.5	290		116	370.641
12	HS-	9.18	10.6	39.7	non	177	10.95	65.777	890.667	509.981	190.124	0.62	1.11	12.46	16.83	5.22	3.45	6.78	12.17	0.44	1.02	0.01	0.18	0.01	0.01	2.06	2.67	0.51	1.39		1.36	0.87	2.61	0.52	1.62	0.69	1.54	14.4	77	215		132	320.573
12	HS-	7.43	9.042	39.6	non	202	10.8	68.288	1231.38	68.158	15.13	0.85	2.04	21.03	14.94	7.11	3.24	12.51	10.39	1.37	1.11	0.02	0.2	0.02	0	2.25	2.49	1.05	0.79			1.9	1.47	4.63	1.19	1.72	2.11	21.5	73.6	104		82	158.831
12	HS-	9.46	12.01	40.2	non	318	12.7	137.92	1126.26	188.494		0.65	0.97	12.61	10.11	6.86	4.64	5.52	5.04	0.21	0.27	0.02	0.15	0	0.01	1.42	1.17	0.26	0.28			0.49	0.54	0.37	0.47	0.97	0.78	13.8	73.1	129		132	243.054
12	HS-	7.95	10.538	39.7	non	324	10.37	97.158	1072.93	38.691	16.4011	1.2	1.21	11.56	14.35	4.81	3.57	6.41	9.78	0.31	0.76	0.01	0.23	0.02	0.01	1.89	2.72	0.49	0.67		1.67	0.65	1.14	0.44	0.65	1.01	1.84	24.1	84.5	381		65	144.351
12	HS-	8.19	10.396	39.6	non	275	10.32	70.619	886.148	17.8635	12.6861	0.43	0.96	12.46	14.27	5.73	5.15	6.16	8.2	0.44	0.7	0.12	0.21	0.01	0.01	1.64	2.03	0.34	0.49		1.68	0.76	1.26	0.79	0.67	0.73	0.65	15.9	85.7	62		70	202.934
12	HS-	10.32	12.614	40.1	non	286	9.64	107.203	938.696	2.60629	9.20459	0.43	1.34	12.46	12.49	5.43	4.38	6.57	7.11	0.43	0.66	0.01	0.33	0.02	0.01	1.29	1.46	0.31	0.33		2.25	0.59	0.77	0.65	0.32	0.87	0.89	17.3	72.1	104		15	114.701
12	HS-	7.66	9.554	39.8	non	236	10.19	61.469	954.605	266.648	477.053	1.27	1.59	9.79	26.37	2.81	7.92	6.1	16.37	0.84	1.58	0.04	0.49	0	0.01	1.29	1.72	0.49	1.84		2.02	1.06	3.2	0.41	2.33	1.34	3.64	31.9	80.4	147		186	98.353
12	HS-	8.72	9.706	39.6	non	123	13.01	127.615	966.171			0.6	1.87	13.82	22.01	6.11	5.98	7.38	14.38	0.33	1.49	0	0.16	0	0	1.65	2.48	0.53	0.87		3.13	0.56	2.24	0.42	1.53	1.31	2.27	22.8	76.8	206		189	375.893
12	HS-	7.34	9.42	39.2	non	260	11.84	123.433	1042.72	204.049	43.8462	0.36	0.65	12.11	14.56	5.3	5.53	6.58	8.13	0.22	0.6	0.01	0.29	0	0.01	1.58	1.91	0.4	0.47		1.98	0.57	0.9	0.78	0.47	1.21	1.27	21.1	75.3	164		106	118.593
12	HS-	7.8	10.32	39.6	non	314	10.21	76.299	956.499	332.915	35.3921	0.41	1.06	12.67	18.18	4.61	4.93	7.68	11.25	0.34	1.53	0.03	0.46	0.01	0.01	1.85	2.14	0.51	0.7		2.51	0.78	1.59	1.01	1.05	1.29	1.45	26.4	76.8	253		102	86.014
12	HS-	7.12	9.226	40.1	non	263	10.9	99.37	1026.13	76.1322	27.1946	0.34	0.88	15.76	22.1	5.95	5.02	9.28	15.53	0.48	1.22	0.03	0.32	0.02	0.01	1.69	2.77	0.47	1.1		3.02	0.87	2.95	1.29	2.65	1.26	1.9	13.7	80.3	148		119	137.041
12	HS-	6.31	9.284	40.1	non	371	9.69	48.201	1224.06	4.1945	33.0525	0.58	0.98	14.03	23.23	5.65	6.81	7.97	15.09	0.3	0.99	0.11	0.33	0	0.01	1.28	1.76	0.45	1.73		2.14	0.84	3	1.59	3.56	1.47	1.77	13.5	74.2	62		55	67.634
12	HS-	6.61	9.07	39.7	non	307	10.84	117.787	1137.3	19.8267	36.6149	0.41	1.05	17.49	15.89	9.52	6.24	7.6	8.87	0.31	0.52	0.04	0.25	0.02	0.01	1.89	2.12	0.36	0.38		1.65	0.77	1.11	0.57	0.63	1.37	1.55	27.8	82.3	62		17	132.675
12	HS-	7.18	9.05	39.6	non	233	11.97	163.177	1154.3	16.1437	10.7267	0.57	1.31	23.56	18.11	14.21	6.37	8.69	10.93	0.63	0.6	0.01	0.21	0.02	0	2.29	3.02	0.47	0.61		1.69	0.89	1.52	0.66	1.08	1.37	1.66	27.7	88.8	62		24	263.304
12	HS-	7.98	10.26	39.7	non	284	9.91	85.127	1010.5	46.6948	27.8108	0.42	0.57	20.03	17.23	9.11	6.38	10.27	9.98	0.64	0.64	0.01	0.22	0	0.01	2.94	2.79	0.46	0.39		1.33	1.48	1.85	0.55	0.51	1.45	1.33	24.9	76.3	62		22	502.704
12	HS-	5.94	7.26	39.7	non	165	14.2	13.339	1190.22	256.751	44.087	0.36	0.75	13.74	12.75	6.63	4.54	6.63	7.13	0.42	0.84	0.06	0.23	0	0.01	1.74	1.43	0.42	0.64			0.94	1.51	0.7	0.51	1.2	1.12	21.6	82.4	148		134	177.438
14	HS+	7.77	10.28	39.5	non	313	9.16	65.419	1351.05			0.47	0.72	14.72	18.69	9.12	8.1	5.27	9.7	0.32	0.79	0.01	0.1	0	0	0.85	1.24	0.15	0.53	0.92	2.5	0.34	1.34	0.79	2.29	0.66	1.51	19.5	78.6	124	593	362	134.138
14	HS+	6.73	8.99	39.7	non	282	10.45	76.306	1302.82			0.46	0.75	12.68	18.85	6.94	7.42	5.25	10.58	0.49	0.76	0	0.08	0	0.01	1.04	1.4	0.13	0.44	1.17	2.17	0.45	1.71	0.38	1.66	1.05	1.76	23.3	77.7	69	710	359	242.336
14	HS+	7.89	9.43	39.8	non	192	11.59	74.872	1400.66	96.2139	413.696	0.65	0.83	9.93	11.5	6.05	5.8	3.67	5.03	0.21	0.59	0	0.07	0	0.01	0.8	0.99	0.1	0.22	0.62	1.13	0.29	0.39	0.39	0.87	0.58	0.89	26.1	83.7	62	113	94	187.72
14	HS+	8.98	10.75	39.1	non	221	11.53	89.855	1288.15	151.434	400.012	0.41	0.61	11.85	16.8	5.59	6.45	6.07	9.59	0.19	0.58	0	0.15	0	0.03	1.85	2.89	0.27	0.6	1.39	2.66	0.77	1.25	0.32	0.51	0.77	1	16.9	84.3	132	174	113	208.953
14	HS+	10.18	13.8	39.9	non	452	11.64	61.664	1914.73	4.09191	3.49617	0.42	0.81	19.57	15.76	7.45	3.57	11.29	11.26	0.82	0.82	0	0.11	0.01	0	1.18	0.89	0.58	0.63	1.75	1.72	1.71	1.8	3.61	6.01	1.34	0.9	8.8	76.9	62	132	15	94.085
14	HS+	7.89	9.63	40	non	217	11.48	61.649	1168.81	2.181	6.00302	0.74	0.84	15.88	30.22	11.03	10.54	4.56	17.56	0.29	2.03	0	0.08	0	0.01	0.84	2.16	0.22	2.15	0.6	1.19	0.43	5.6	0.38	3.84	0.7	1.93	14.7	87.6	62	199	15	268.166
14	HS+	8.57	10.8	39.9	non	278	10.87	53.629	1215.68			0.56	0.77	9.05	8.79	4.22	3.32	4.56	4.85	0.26	0.32	0.01	0.2	0	0.1		1.16		0.18		0.87		0.33		0.3	0.68	0.73	23.5	81	111	1073	304	182.491
14	HS+	9.07	11.69	39.5	non	327	10.07	70.79	1229.73	220.187		0.56	0.75	18.7	14.42	10.76	5.76	7.58	8.15	0.32	0.39	0.03	0.11	0.01	0.01		1.72		0.18		1.92		0.59		0.5	1.8	1.49	26.3	90.6	62	871	323	228.149
14	HS+	6.93	9.02	40.1	non	261	11.58	148.718	1379.76	1666.53	210.617	0.26	0.49	8.28	8.35	3.61	2.86	4.55	5.1	0.12	0.29	0	0.09	0	0.01	0.84	0.98	0.12	0.14	1.37	1.94	0.55	0.37	0.29	0.37	0.56	0.51	17.3	75.6	62	82	121	139.902
14	HS+	8.38	10.02	40	non	205	12.2	137.017	1723.28	211.2	1738.29	0.32	0.53	10.67	11.27	5.6	4.16	4.79	6.53	0.26	0.28	0.01	0.26	0.01	0.04	1.1	1.44	0.16	0.23	1.66	2.59	0.42	0.49	0.67	0.36	0.81	0.99	17.3	84.6	648	135	132	202.052
14	HS+	8.5	9.68	40.1	non	147	11.2	22.416	1209.5	1.39741	40.8055	0.37	0.65	9.95	18.83	5.74	8.64	3.92	9.72	0.28	0.35	0	0.11	0.01	0.01	0.89	2.52	0.17	0.55	0.93	1.84	0.42	0.74	0.55	0.85	0.53	0.93	27.1	70.3	84	110	15	343.866
14	HS+	10.2	11.92	39.9	non	215	10.81	163.36	1285.76	12.6709	11.2939	0.48	0.64	13.2	22.19	6.83	10.72	5.98	10.93	0.37	0.44	0.01	0.08	0.01	0.02	2.33	3.59	0.27	0.66	0.92	2.52	0.42	0.69	0.21	1.15	0.54	0.96	18.2	67.3	62	75	15	237.913
14	HS+	8.5	10.38	39.9	non	235	10.34	152.324	1160.81	389.981		0.47	0.63	10.52	13.68	4.5	4.53	5.86	8.53	0.15	0.41	0.01	0.11	0	0.1	1.77	1.54	0.13	0.17	0.83	1.28	0.96	0.73	0.55	0.96	1.3	1.78	23.5	78	62	716	415	248.073
14	HS+	7.7	9.87	39.9	non	271	9.8	55.978	1258.14			0.57	1.13	8.52	13.21	2.08	4.16	6.21	8.44	0.22	0.56	0.01	0.04	0	0.01	1.48	1.52	0.15	0.23	1.42	2.66	0.68	0.62	0.31	0.5	1.14	1.1	19	86.5	163	838	452	178.844
14	HS+	10.32	12.64	40.1	non	290	9.22	51.044	1286.13	157.491	311.371	0.63	0.79	11.32	16.63	4.6	7.39	6.49	8.77	0.22	0.34	0.01	0.12	0	0.01	1.64	1.56	0.23	0.32	1.31	2.21	1	0.87	0.51	1.31	1.33	1.18	20.1	88.7	62	100	68	261.078
14	HS+	9.56	12.5	39.9	non	367	9.3	62.346	1230.71	125.185	85.7459	0.8	1.44	11.02	22.89	4.5	10.85	6.15	10.73	0.33	1.08	0.04	0.21	0	0.02	1.43	1.95	0.21	0.45	1.69	2.76	0.78	1.06	0.49	1.06	1.34	1.7	26.6	83.2	62	173	73	117.685
14	HS+	10.76	13.69	41.1	non	366	12.63	81.991	1215.15	28.6203	2.38372	0.36	0.66	9.54	30.65	4.05	19.56	5.34	10.12	0.13	0.78	0.01	0.16	0.01	0.03	1.04	1.08	0.18	0.3	1.15	2.57	0.76	1.13	0.33	1.02	1.18	1.6	21.3	78.4	62	144	97	75.787
14	HS+	8.8	11.18	40.2	non	297	13.08	58.534	1460.95	12.7586	19.0073	0.23	0.57	14.3	16.4	8.89	4.87	5.29	10.71	0.12	0.65	0	0.13	0	0.04	0.69	1.47	0.11	0.34	1.2	3.56	0.48	1.05	0.54	1.68	0.54	1.39	14.7	82.5	62	93	15	151.939
15	HS+	8.64	10.96	39.5	non	257	9.4	85.481	1112.25	146.037	79.2872	0.83	1.73	13.75	19.03	6.3	6.97	7.02	10.1	0.42	1.64	0	0.31	0.01	0.01	1.33	1.12	0.52	0.63	1.25	3.9	0.87	1	0.74	1.45	0.73	1.92	20.4	54.2	62	100	54	181.492
15	HS+	5.75	7.5	39.6	non	194	9.49	72.153	1079.26	306.896	106.178	1.45	1.72	12.22	15.12	7.07	6.13	4.79	8.47	0.33	0.38	0	0.13	0.03	0.01	0.74	1.32	0.35	0.92	0.58	1.62	0.55	1.29	0.38	0.91	0.94	1.56	25	51.5	62	99	96	215.622
15	HS+	9.86	11.64	39.5	non	197	11.06	15.288	700.1	601.452	234.907	0.39	0.93	12.39	17.73	5.14	6.43	6.94	10.14	0.23	1.02	0.07	0.14	0.01	0	2.02	2.19	0.39	0.42	1.96	3.29	0.69	0.75	0.88	1.26	0.9	1.48	21.8	61.8	62	80	84	854.84
15	HS+	8.1	9.8	39.1	non	188	11.6	33.673	1077.72		299.085	0.85	0.75	13.83	17.7	4.35	3.98	8.94	12.87	0.51	0.76	0.02	0.08	0.01	0.01	1.84	1.83	0.44	0.45	2.46	5.04	1	0.83	1.04	1.04	1.36	2.7	17.5	57.3	340	90	141	385.672
15	HS+	9.58	11.31	39.2	non	192	11.62	43.403	678.031	382.811	87.704	0.91	1.12	12.45	14.85	5.83	3.4	6.48	10.99	0.13	0.42	0	0.03	0.01	0.01	1.34	1.4	0.27	0.34	1.45	4.31	0.38	0.47	0.61	0.51	1.17	2.25	25.8	72.2	98	67	26	466.952
15	HS+	7.98	9.43	39.2	non	161	10.9	11.01	1038.26	282.506	177.885	0.51	1.05	8.96	14.51	4.56	7.9	4.19	5.67	0.19	0.75	0.02	0.18	0	0.01	0.96	0.87	0.33	0.36	0.83	1.81	0.46	0.35	0.36	0.33	0.56	1.1	22.9	56.1	62	82	37	182.392
15	HS+	11.72	14.42	39.3	non	300	14.5	58.841	1005.03	252.238	153.221	0.68	1.39	10.22	16.41	3.98	4.77	5.99	11.01	0.24	0.43	0	0.2	0.01	0	1.7	1.56	0.38	0.37	1.36	4.09	0.52	0.81	0.36	0.68	0.61	1.93	22.7	72.5	96	91	38	361.559
15	HS+	12.12	14.34	39.3	non	246	11.36	71.951	1108.7	208.8	82.4088	0.49	0.86	13.46	16.62	4.98	3.85	7.79	11.71	0.65	0.9	0.04	0.15	0	0.01	1.16	1.17	0.44	0.51	1.84	4.05	0.85	1	0.76	1.1	1.54	2.48	25.4	76.7	88	45	15	307.923
15	HS+	11.76	13.04	39.2	non	142	10.77	82.003	762.339		1790.36	0.31	0.84	6.46	8.11	2.87	3.09	3.21	4.47	0.38	0.51	0	0.04	0	0	0.87	0.79	0.24	0.29	0.73	2.11	0.21	0.22	0.25	0.39	0.45	0.66	18.7	74.5	62	138	130	641.719
15	HS+	9.82	12.02	40.5	non	244	13.2	44.345	1506.98	186.823	162.887	1.02	1.07	10.69	14.72	5.28	5.31	4.89	8.6	0.5	0.74	0.02	0.06	0	0.01	1.1	1.05	0.32	0.37	0.98	2.32	0.41	0.42	0.4	0.92	0.72	1.5	22	80	62	146	76	687.118
15	HS+	11.7	13.84	40.2	non	237	12.89	68.425	1480.03	27.5133	13.3021	0.48	0.82	9.34	19.2	3.33	4.93	5.61	13.43	0.38	0.73	0.02	0.11	0	0	0.95	1.34	0.2	0.42	1.74	5.24	0.4	0.81	0.44	1.55	0.86	2.6	20	91.5	198	202	15	194.023
15	HS+	7.74	9.51	39.8	non	196	9.82	67.368	1144.88	20.8099	2.83282	0.69	1.27	9.26	18.31	3.63	5.47	5.31	12.05	0.31	0.62	0.01	0.14	0	0.03	1.21	1.74	0.24	0.44	1.3	4.33	0.58	0.97	0.46	0.98	0.77	2.59	23	74.7	62	88	15	277.855
15	HS+	6.4	7.59	39.2	non	132	11.22	68.253	1036.13	9.43379	14.9497	0.63	0.86	11.18	14.59	4.7	6.05	5.57	7.64	0.86	0.72	0.04	0.16	0.01	0.02	0.94	1.39	0.43	0.55	0.93	2.01	0.42	0.55	0.77	0.46	1.07	1.82	28.7	69.9	110	110	33	450.115
15	HS+	8.66	11.02	39.5	non	262	11.11	46.235	1146.98	9.8874	13.2707	0.39	1.02	12.74	19.41	5.53	6.85	6.44	11.53	0.7	0.88	0.07	0.14	0	0.01	1.5	1.57	0.4	0.94	1.84	2.32	0.67	2.79	0.69	1.91	0.94	1.39	13.8	77.3	132	136	43	380.872
15	HS+	9.48	10.68	40.3	non	133	13.07	96.97	1154.19	442.331	87.372	0.55	0.95	8.24	16.9	2.67	9.08	4.92	7.09	0.59	0.66	0.06	0.06	0	0.01	1.11	1.38	0.46	0.53	1.06	1.7	0.38	0.54	0.36	0.84	0.94	1.08	21.5	79.9	62	208	56	609.074
15	HS+	8.21	8.9	39	non	76	12.47	99.79	806.705	14.7981	29.0471	0.53	0.72	8.17	12.96	2.52	3.96	5.19	7.97	0.42	0.93	0.04	0.09	0	0.01	1.39	1.72	0.37	0.55	1.08	1.8	0.54	1.1	0.55	1.15	0.71	1.12	20.2	77.7	158	176	25	446.419
15	HS+	7.95	9.07	39.4	non	124	11.93	89.821	1028.95	4.7683	12.2425	0.67	0.83	13.05	18.64	5.52	5.74	6.99	11.61	0.5	1.2	0.04	0.08	0	0.01	1.63	1.58	0.38	0.78	1.14	1.92	0.74	2.31	0.58	2	1.35	2.05	16.2	71.6	89	87	24	520.365
15	HS+	8.97	10.77	39.2	non	200	10.99	107.038	743.802	17.0146	3.66636	0.79	0.86	12.68	20.92	5.86	6.24	5.83	12.97	0.92	1.53	0.06	0.12	0.01	0.06	1.05	1.96	0.33	0.73	0.77	1.73	0.65	1.92	0.83	4.36	1.43	2.82	17	69.1	253	125	28	498.069
16	HS+	10.43	12.35	40.1	non	213	9.96	85.86	1155.62	3.79719	13.062	0.47	0.76	15.42	14	8.08	4.3	7.02	8.87	0.31	0.71	0.01	0.11	0	0.01	1.51	1.64	0.38	0.45	0.98	2.47	0.64	0.9	1.17	1.06	0.65	0.96	13.5	48	107	114	15	223.083
16	HS+	9.75	11.68	39.9	non	214	10.79	104.863	1116.45	2.63163	7.2905	0.8	1.04	13.52	15.82	6.16	4.48	7.05	10.33	0.3	0.87	0	0.13	0.01	0.01	1.27	1.39	0.32	0.38	1.54	2.94	0.82	1.09	0.97	1.34	0.62	1.58	14.9	52.1	79	53	15	296.457
16	HS+	8.78	11.62	39.4	non	315	12.2	115.453	1266.72	1.81354	12.7551	0.57	0.63	17.77	15.01	11.79	5.14	5.67	9.2	0.3	0.53	0.01	0.14	0	0	1	1.23	0.22	0.38	0.8	2.31	0.76	1.22	0.46	0.77	0.97	1.89	26.1	72.6	62	146	20	157.038
16	HS+	7.66	9.9	39.2	non	248	12.03	79.197	1178.87	8.48938	15.7198	1.24	1.09	22.95	13.61	11.66	5.06	10.83	7.92	0.44	0.48	0.01	0.15	0.01	0	1.5	1.32	0.55	0.49	0.9	1.44	1.59	1.01	1.5	0.89		1.7	24.1	67.8	121	127	15	117.173
16	HS+	6.75	8.87	39.2	non	235	10.51	183.951	1083.76	65.734	34.0535	0.62	0.69	8.14	7.84	3.35	2.44	4.61	4.94	0.17	0.41	0.01	0.04	0	0.01	1.59	1.36	0.4	0.43	0.36	0.87	0.55	0.51	0.27	0.43	0.74	0.9	24.5	64	95	74	15	190.026
16	HS+	7.78	10.34	39.7	non	284	10.56	154.1	1124.06		7.91932	0.43	0.54	12.54	11	5.15	2.88	7	7.5	0.38	0.5	0.01	0.11	0	0.01	1.61	1.53	0.34	0.37	1.3	2.47	0.62	0.61	0.87	0.58	1.39	1.27	18.9	58.8	159	109	15	133.672
16	HS+	10.66	12.71	39.7	non	227	12.68	113.08	1261.45	4.46588	23.9853	0.25	0.46	9.42	12.76	3.69	2.94	5.61	9.37	0.11	0.35	0	0.09	0.01	0.01	1.97	2.23	0.24	0.33	1.3	3.27	0.78	0.92	0.27	0.9		1.08	14.8	62.7	62	91	15	132.578
16	HS+	9.03	11.4	39.4	non	263	10.67	89.721	1060.3	10.5018	11.1649	0.39	0.6	8.98	8.51	4.85	1.93	3.91	6.21	0.18	0.34	0.03	0.02	0.01	0.01	1.48	1.93	0.18	0.31	0.4	1.72	0.29	0.45	0.3	0.42	0.38	0.94	18.8	59.4	111	113	15	222.796
16	HS+	11.2	14.002	39.6	non	311	11.3	138.676	1321.09			0.7	1.47	12.81	9.58	7.96	2.01	4.7	6.82	0.14	0.63	0	0.11	0.01	0.01	1.22	1.55	0.21	0.36	0.32	0.94	0.49	0.82	0.63	1.21	0.49	1.3	29.3	73.7	164	115	15	300.612
16	HS+	8.7	11.2	39.8	non	277	12.98	207.648	1154.55	5.17303	7.83475	0.69	0.65	7.92	10.78	3.65	3.06	3.99	7.02	0.28	0.51	0	0.16	0	0.03	1.56	2.33	0.25	0.39	0.3	1.07	0.64	1.04	0.2	0.35	0.37	1.1	27.7	64.4	98	107	15	247.494
16	HS+	8.57	9.92	39.6	non	150	10.02	74.931	1019.21	34.8809	43.2697	0.4	1.06	13.92	12.18	8.15	2.84	4.75	8.65	1.02	0.55	0	0.14	0	0	0.77	1.43	0.13	0.35	0.85	3.22	0.44	0.82	0.35	0.59	0.47	1.45	20.1	70.5	62	136	15	210.394
16	HS+	7.78	9.12	40.5	non	148	11.15	55.395	1070.49	10.9968	5.45581	0.31	0.91	15.52	24.32	10.9	8.26	3.43	14.03	1.19	1.99	0	0.03	0	0.01	0.96	1.53	0.21	0.87	0.28	1.25	0.34	3.5	0.23	4.83	0.26	1.65	15.7	69.8	151	211	29	66.895
16	HS+	8.79	10.83	40.2	oui	226	13.98	51.245	1279.24	37.1011	29.0508	0.89	1.24	8.29	14.96	3.67	6.04	4.22	8	0.4	0.73	0	0.18	0	0.01	1.51	2	0.24	0.46	0.63	2.08	0.54	0.85	0.13	0.51	0.33	1	22.6	39.9	62	95	15	223.177
16	HS+	6.61	8.2	40.6	non	176	10.26	169.59	1222.49	65.4883	20.8065	0.47	0.95	10.69	15.05	5.36	8.14	4.8	5.88	0.51	0.94	0.01	0.08	0.01	0.01	1.75	1.6	0.32	0.43	0.46	1	0.54	0.5	0.34	0.47	0.42	0.73	33.1	65.9	62	168	34	170.342
16	HS+	8.79	11.55	39.5	non	306	11.51	149.533	1069.19	24.0382	29.3639	0.36	1.2	9.18	13.02	3.42	4.22	5.53	8.12	0.23	0.6	0	0.08	0	0	1.56	1.73	0.38	0.57	1.17	2.46	0.89	1.02	0.36	0.4	0.72	1	26.7	72.4	62	98	15	193.76
16	HS+	11.78	14.45	40.1	non	296	13.48	158.351	1442.12	3.61618	5.21456	0.4	1.29	7.42	17.17	2.39	3.64	4.79	12.67	0.23	0.64	0	0.2	0.01	0.02	1.35	2.56	0.26	0.6	0.8	2.73	0.44	1.01	0.52	1.48	0.54	2.41	27.1	76.6	62	106	15	80.56
16	HS+	12.08	14.78	39.2	non	299	13.2	129.733	1356.13	40.9344	36.6858	0.32	0.59	16.25	12.43	6.75	3.01	8.92	9.03	0.53	0.34	0.02	0.05	0.03	0	1.7	1.32	0.25	0.22	2.58	3.85	0.59	0.47	0.76	0.81	1.26	1.38	22.3	78.2	436	121	15	255.839
16	HS+	9.33	11.1	39.6	oui	196	13.84	191.897	1146.5		16.6156	0.49	0.83	9.1	7.71	3.18	2.56	5.71	4.53	0.21	0.48	0	0.13	0	0.01	1.28	0.83	0.37	0.2	0.96	1.34	0.75	0.43	0.6	0.22	0.92	0.87	25.3	65.9	746	206	19	173.472
