# Supplementary material for: Pathogen exposure influences immune parameters around weaning in pigs reared in commercial farms
Source: BMC Immunol. 2022 Dec 10;23:61. doi: 10.1186/s12865-022-00534-z (PMC9737769; doi:10.1186/s12865-022-00534-z)
Supplement: Supplementary file 7 — Additional file 7. Characterisation of the farms. [file 12865_2022_534_MOESM7_ESM.xlsx]

## Sheet: Suppl Table 1
Supplemental Table 1: Characterization of the farms
Farm description					Production system						Sows			Piglets
First sampling date	Farm ID	Health status	Diseases1	Score	Genetic male2	Genetic female2	Number of sows	BMS3	Pigs /sow/year	Sow origin	Parity of sows in the study median [min-max]	Feed during gestation4	Feed during lactation4	Age when starting creep feed (days)	Starter feed (1st week after weaning)4	Floor in post-weaning pen	Allotment of experimental pigs post-weaning	Number of experimental piglets with diarrhea on d355
13 January	Farm 5	HSHIGH	Actino, PRRSV	2	Pietrain	LW x LD	110	3-week	19.5	purchased	4 [1-9]	home-made	home-made	6	Prem Dieto	slatted	1 pen of 18 pigs	0
21 January	Farm 14	HSHIGH	Infl	1	Pietrain	LW x LD	191	3-week	23.5	purchased	2 [1-5]	home-made	Lacta Top	5	Prem Acti	slatted	1 pen of 30 pigs	0
3 February	Farm 15	HSHIGH	Law	1	Pietrain	LW x LD	116	5-week	21.4	purchased	2 [1-8]	Gesta Plus	Lacta Top	7 (+peat)	Premium	slatted	1 pen of 18 pigs	0
10 February	Farm 6	HSHIGH	Actino, Law	2	Pietrain	LW x LD	187	3-week	21.6	purchased	2 [1-5]	home-made	home-made	birth	Premium	slatted	1 pen of 50 pigs	0
17 February	Farm 1	HSLOW	Actino, Infl, PRRSV	3	Pietrain	LW x LD	287	3-week	18.9	purchased	2 [1-7]	Gesta Embryo	Lacta GP	7 (+ peat)	Prem Dieto	slatted	1 pen of 70-90 pigs	0
4 February	Farm 2	HSLOW	Actino, Law, Infl, PRRSV	4	Pietrain	LW x LD	158	3-week	18.4	self-renewal	1 [1-5]	Gesta Fibre	Lacta Prolif	8	Premium	slatted	6 pens of 11-16 pigs	0
3 March	Farm 9	HSLOW	Actino, Law, Infl	3	Pietrain	LW x LD	186	3-week	26.7	purchased	2 [1-7]	Gesta Plus	Lacta Up	4	Prem Acti	slatted	6 pens of 20 pigs	3
10 March	Farm 16	HSHIGH	Law	1	LW x Pietrain	LW x LD	189	3-week	22.8	self-renewal	2 [1-6]	home-made	Lacta Top	2	Prem Acti	slatted	2 pens of 19-20 pigs	2
17 March	Farm 10	HSLOW	Actino, Law, PRRSV	3	Pietrain	LW x LD	131	3-week	25.1	purchased	2.5 [1-6]	home-made	home-made	8 (+peat)	Prem Dieto	straw	1 pen of 57 pigs	5
24 March	Farm 3	HSLOW	Actino, Infl, PRRSV	3	Pietrain	LW x LD	356	3-week	22.5	self-renewal	2 [1-6]	Gesta Embryo	Lacta Top	(peat at 4 days)	Prem Acti	slatted	1 pen of 40 pigs	1
7 April	Farm 4	HSLOW	Actino, Strepto, Infl, PRRSV	4	LW x Pietrain	LW x LD	222	3-week	23.0	purchased	2 [1-10]	Gesta Embryo	Lacta GP	10	Prem Dieto	slatted	1 pen of 30 pigs	0
13 April	Farm 7	HSHIGH	Law, Strepto	2	Pietrain	LW x LD x Duroc	177	3-week	21.7	purchased	2 [1-8]	Gesta Plus	Lacta Plus	10	Prem Acti	slatted	1 pen of more than 50 pigs	2
14 April	Farm 11	HSLOW	Actino, Strepto, Infl, PRRSV	4	Pietrain	LW x LD	171	3-week	22.0	purchased	2 [1-5]	Gesta Embryo	Lacta Top	3	Prem Acti	slatted	1 pen of 28 pigs	0
28 April	Farm 8	HSHIGH	Infl	1	nd	LW x LD	131	3-week	21.1	self-renewal	2.5 [1-6]	home-made	home-made	1	Prem Acti	slatted	1 pen of 22 pigs	2
5 May	Farm 12	HSLOW	Actino, Strepto, PRRSV	3	Pietrain	LW x LD	106	3-week	23.5	purchased	2 [1-4]	Gesta Fibre	Lacta Plus	4	Prem Acti	slatted	3 pens of 30-40 pigs	0
1 Pathogens present in the herd: Actinobacillus pleuropneumoniae (Actino), Lawsonia intracellularis (Law), Streptococcus suis (Strepto), Influenza (Infl), Porcine reproductive and respiratory syndrome (PRRS) virus. Farms were categorized as having a good (HSHIGH, ≤ 2 diseases) or bad (HSLOW > 2 diseases) health status.
2 LW: Large-White; LD: Landrace.
3 BMS: batch managemnt production system.
4 Feed distributed to sows (during gestation and lactation) and piglets the first week after weaning . The name of commercial feed is provided when applicable.
